# Supplementary material for: Molecular Docking of Detoxification Enzymes from Oides leucomelaena with Volatiles of Star Anise
Source: Biology (Basel). 2025 Oct 14;14(10):1411. doi: 10.3390/biology14101411 (PMC12562175; doi:10.3390/biology14101411)
Supplement: Supplementary file 1 [file biology-14-01411-s001.zip › CarE.txt]

>Cluster-43029.63470	predicted ORF protein
MSAPVVVVQEGKLLGKEQSDSSGKSFYSYLGIPYAKPPLGELRFKAPQPPQKWAGIRNATEEAPECYGKHFFGTWSGSEDCLYLNVFTNEISCFNLKPVMFWIHGGGFTKGSSTTKLYGPEYLMREDIVLVTINYRLGPLGFLALSDPNLGVTGNAGLKDMVMALKWVKHNIKQFSGDPNNVTIFGESAGGAAAHLLVLSPMAKGLFHKAIMQSGCATSGWATIGRIESNLLAQKAGIHSNDDEVILKHLQQLTLDELREPIHKTTELIPIGHLFSFGPVVETESEGAFLCTHPRDIIKSGNYNKVPMIFGCVSREGMFIYNVCQTAKENLVLKNETIIPQSLNFRIGSNLYKQAVDKVKNFYFGDDDPFKDKDKIYKLYTDNYFLHQVYRNARDHLETNPHPMYFYRFLYDTELNYLKIICEITEPGASHADDCGYLFKTDVVPDIERDSLEDIAIRRTVRLWTNFAKFGKPTTNSTDSLLPVEWLPMSREKFRVYDIGENLKLHDHHPETTAMQFWDEMHEINPYASKL*
>Cluster-43029.22734	predicted ORF protein
MFLLNGFFLLSLGTYLNAQVVKINDGYIQGREEYSLRGVSFYAFQQIPFAKPPIGSLRFKDPVPIEPWSDILDTTKNDKVCFQQTNQFPVSDISDLENEDCLYLNVYTPKYPSKEISLPVMFYIYGGGFVNGGSNFDFHGPHYWMEHEIVLVTINYRVGPFGFISTGDTVIPGNYGLKDQLLALKWVQDNIEFFGGDKTKVTIFGQSAGGASVTYQLMSEKSKGLYRAAISQSGSILCPWGFQRYHRQMAFSLTSSLDPSFDADHASSDDVLEILQSVPARDLNDVSIGLYSQNDINNQIIQGFQYTPVIEPEHENAFITQRMYDALENGELQRVPLIIGICSEEMIWDALDPEGFKWTAASLDNNLTLLVNENMHITDTNQMLQAGSAIRDIYNDGLFQDKIGNAVEFFSDMSFGKSIIHHAIVQSKFSDVYFYQFSYYGSLPGVRPYIEGAYRVAHSDDNQYVWVRLNNSNLDVMPPGDILTSERYRTLFTNFAKTLDPISDDADLLGVTSWPKVTPDEFQYLDINDTLAIRKDLKKHVYNGWVDVYETFAVKPFDTY*
>Cluster-43029.35555	predicted ORF protein
MTKEIVVSTAIGKVRGRSQKDYHGGKFYSFSGIPYAKPPVGKLRFKPPERVEPWEGIKDGTKEGWECPAYDLYFKRCIGHEDNCLNLNVYTKQLPSSNGNTKKLPVMVFIHGGGFITGSNKSSTFGPHYLMSEDIVLVCINYRLGVLGFLSLDDQSLGVPGNAGLKDQTLALKWVQEHIASFGGDPNNVTIFGESAGAASVHYLLLSPLTKGLFHKAIMQSGCALNPWAKGTRNFSVIAKAMGYKDVDEKTLFQKLCRASTRSLILAQAKIDDSFYASILRPFVPVVEYPHEGAFLSETPEDIMKAGKNHQVPVIIGYNSLEGLIYEVLRKVRTDSSLPENLEKDIPYDMNIPGKSESAKTVAQVIQKFYYGDKDLSEKNIYNRYLMMGDSQFLHGIQNTVALLKRHSTAPVYVYRMSLASHLNLLKKFCEAKYLKTTIVLSYLAKLSEGYRLRNFFNSLKEKLPIREIEGASHADDLFYLFTTALSPHITKDSEIDRCIQKFVKPWTNFAKCDNPTPETEEVLDNVIWKPVQDEQIPNIFDINHKISITGNLEKERLVLWENLYMQFAS*
>Cluster-43029.15819	predicted ORF protein
MQGELDFVLVVTILFSLQPYFKMLLIQISCIFLCLDLIQAEDILITIPDGQIRGRKEYPMREVGVQFYAFQQIPYGKPPVGDLRFKEPQPAEPWEGVLDATSNTKVCYQISSGFNVPENFQTEDCLYLNVYTPKYPPSEDSLLPVMFWIYGGGFLNGGATFDMAGPHYFMENNVIIVTIGYRVGPFGFLSTNDLEIPGNYGLKDQNLALQWVKNNIKYFGGDPDKVTIFGTSAGAASVTYHYLSPKSNGLFWAGIASSGSLIVPWAYQRDSKNIAYKVATVLNSDFDPNASTQELVEYLRSVPAKDLNEAAGKAIYDWVGEEEIIQGFYYAPVIEPEHENALITESMYPAVDEGRMNRVPLMIGIESEEALYRTQDANWVQTLPYYDNDVKLLVNHNMGITDSDTLAEVGQKIRDIVTDGLLQNDLAAALRYYSDMSFNRAIIHHAELQSKYSDVYFYQFSYDGQLGGTTKVYVEGADRVQHSEDINYYWVYGNWSNLDYYPPADVLTSERWRLLLTNFAKYKNPTPDEYDETLQNIKWPKVDPYNFQYMNVNVSLSIEQNPKSRTYSKWLELYEEYAQKPYINF*
>Cluster-43029.73394	predicted ORF protein
MVVPGNAGLKDQSFALKWVQRNIKYFGGDPNRVTIFGESAGAASVSYQVQSKLSKGLFRAAIMQSGNSLCLWSLNRRAKRIALQTGIKLGLDVTSSKALAADLKKVEAYKLHTAAYPTAIGVALENPLAGIMFSPVMEPCHEGAFFCNQSDVVLGSGDYNRVPVIIGVNSMEAAIFDNIPGVIRIFFPMYDVHFSKLAPADLNKISKLERDLAGINIKVHYFGIVPLTIQTQSVVQFVSDDQFNRPTRRTAIHMSKYNPVYLYKFSHIGLLGNGKNGVGGGVGHGEDLGYFFNSPKDPGSSEDKVVREKLITLWTNFCKHLKPTPKVDPSLDNVTWPTTGNDPDKLVHLDISYNLSLATNFFEENMKFYDKIYTRYGAPPYDTY*
>Cluster-43029.72688	predicted ORF protein
MVWIHGGAFVNGSNNSNLYGPEYLLVEDIVLVSINYRLGFLGFLQLEDATLDVPGNAGLKDQQLALQWVQKNIKNFNGNPKNVTIFGNSAGSASVHFHVLSPMSKGLFHKAILQSGCSLNPWSITKNHSFEFAKFFKEDIKTEKEALAVLQQLPADELFFGQEKFCELQRGGGIISASIEKPNKTAVLTSTPAELIMKGDYNKVPILIGYCDNEGLLAEYSRKISIAAGKVPDDNFLKVDPQQILPSSMSKTDPKREEIMKKISEIYLHGSSYLLSTDVFFTTGIFSSVKLHVQTSDYPVYLYRMSLDAGLNLLKKSSKDG*
>Cluster-43029.90804	predicted ORF protein
MISGIALVLLYLSNLTFCDERGARAKRIVGGIAAEEPLPDDPTIFTNFGGKAARIQGIVDYPHYVFRGIKYAYAPVGKDRFLRPREKLLNGLVNATIYAPPCIQPRPGSTQIIGSEDCLALNVFTPELPTGTEGLPVVVWIHGGGFRYGSASQYGVTHLVGKRLVVVTIQYRLGSLGFLSSGSKHLPGNVALWDMALAVQWVRNYIGFFGGNPYKIVVMGQGTGASSALFLALSNIAKGLAGVVAMSGTAVSGWAVDNTPQITANDIAAQNGCPTVDPLTMVKCLQTLSPEHIIKGDSKVEFSRLNQKGFMAGLTGGTGTAPVTEGANDGRALPGLIQENAVDQMEDGKFKNIPLLTGITRDETKRAVQGPMKDDIQKTLKAMPNFLNTDFLQKLKEVVPVKVQLDLQKIQKKFEESFQQGIANLENIISKLVPPNFNNYLKVQSEKIGDILKKVSDVTNDALFNVPAFVTVDKWGINGAPTYLYSFEHLGSHTKGNAFLKGSPLIGNDTHFHELNDTIGHGDDLAYLFDAYDLQGQPLEHSQVLSEEDKQVRETFTQMIADFARYGAPRMNDKPVQPFSAKLNNFIQIKAKSAIGTNFKFCETALWCNIAEKLKSSTCDFLQAIDSSFKNMQKFVQALKNQTDISNNKIIEQLSLLKNLSGQGVNIFGQPNLNNLAPDKILYEINQKWKNVTDDLRKKLPPIKPINIFDPSKGLPNIFDIKKQEPLKLPNLFDIKIDPAPGLANIFQPNQEQPKLPNLFDIKNEPIKIPNLFEKKQGNNATNISELPNKKNEPPKLVNLFEIKQDSSKQENNVNKSENKEDFLKGQQKLQNNLSENKQGPATNQVVKNGVTIFSANQPTPPPKLIPNIFDPKQVQPQITNLLGWNNQNNKNIGGIPNIFQFN*
>Cluster-43029.92287	predicted ORF protein
MYVCYLLIFICFQISSGLDLTVEIANGKIQGYSRTSPNAMTFRAFQGIPYATPPLGNLRFQAPIAAKDWTGVLEVKKDGNRCYSVVKDTNDESENCLFINVYTPILDSTNTTLLPVMVYIFGGGFRDGASHYNVYGPDYLIEQGVIMVSLNYRVGPFGFLSTADDIIPGNAGLKDQVLGLKWVQQNIDKFGGDPSKVTIFGQSAGGASVGLHILSENSAGLFRGAISESGSGISNWAYLADPTPYGYELASLVDSTVEVNTSSELLEFLQSVPAKAIDIASTKTVTIDHPLPVIETDHDGAFLTKNLYETLRSGDINKVPLFIGSNSEEYISLASDMTSLRHKAASYDKDSSKLVLENMNINDRTKLEELGRTIKEIYLSSDQKFEDNLGLAVAYNSESHFFNPCARHAELQSQYTDVYFYKFSYAGIMGRNYNITLPDAEKDNHSEELFYIFKRTLNGYSNANLSKFSDQDVLTHKRMVKLWTNFAKYLNPTPDNDDDLLQNLIWPKVTPNTFYYVDIDTDLTIGTDLKHGRYVKWRDLFEKEAVSPVVF*
>Cluster-43029.80040	predicted ORF protein
MEAVDFGPACPQPARYTGATLGIRYVDEDCLYLNVYTPDITEGTGQRYPVMVYIHGGDFIHGASNTFPGHIMATFYKVVVVTLNYRLGALGFLSTGDVNSPGNYGILDQAMAIRWVYDNAGSFNGDRERITLFGPGAGAASAGLLMVAPQTSHMITKVIAQSGAAVADWGMIFDKYRVQNTSRVFGQQIGCSIESSWKLVNCLQNSRSAVEIGNVEFPPDVGLFPWAPVIEMNVSMPYYEGWDEKDWHFISESVETLIKKRSFNQGLRYMASVTLQEAAGFITTNKTLEPYFTINQQFFDEKVKELVLRYNYTLNLEGIYDAIKYMYTYWPDPTNVTHIRNEYIQLLTDFLYTAPNDKMVKLLIEQNVPVFMYVLNTTIESFNLPEWRKVPHDIEHYLLCGAPFLDVEMLPSAEKFVRDQWTRNDRNMSHFFMKAYTNFARYGNPTYTQILGIHFEESKHGQLKYLNLNTTYNSSIMWNFRQTETAFWSMYIPSLVGHLVPTYPPTTEFWWEPTTPLQIAFWSISGICLLLVVLLVICCMLWRNAKRSSERYYSPYLYPTDTDTDNEGIENNRPHDVTEYLEKYGTRVVPPRSNSPASVSLKEIQRFVNNSPNGETQHLKKGTTPIVAPRLKKVHELPHGVPQTDV*
>Cluster-43029.70437	predicted ORF protein
MEPVVQISDGNIRGNVRNNSNGEPFYSFTCIPYGRPPIGDLRFKAPQPVLSWEGVKDATQEEKSCFQLNFFTNKYTGSEDCLSLHVFTKKLPNEETRLKPVMVYIHGGGFVMGNHDTTMLGPEYLMTEDIVLVTITYRIGFLGFLRFADLSLEVPGNAGLKDQVLALKWVQKNIEYFNGDPNNVTIFGESAGGASVEYLIVSPSAKNLFHKAIIQSGSVLNPWARGYFHSSDLAEYVGKPSFSEHQLLKYLIDLPVDQLYELQAKYIKSKRLLGNFGLLGPVIEKPNSTAFLTKEPMDIIQSGDYNTVPVIMGYANNEGAIVLLMEYLNQTKKADITCHLPVEKLLPYETDLTSTQQVGEMCKHLNDAYCTETNKDNKISLISDALFVVGIITSARNQAKFSNSPVYLYRFALQTNLNMIKRFGANISYRGASHGDDIGYFFKNSIPHEIGEPEKIAQRRLIKLWTNFATYGNPTSKGTDLDIEWKPVDSDNMYFLDISEEFKVDVNPEAEIMKVWHEVYKINPITAKYV*
>Cluster-43029.89562	predicted ORF protein
MNQPIVQTVEGLLRGCVRVNLDGEEFYSFLGIPYVKAPVGDLRFLAPQPLEPWDGISEATEEGSPFLHKDNFMTKSIFGSEDGLNLNVYTKKPIPSDSLLNPVMVWIHGGGFVEGRNSPSLYGPEYLMTEDIVFVSINYRLGVFGFLSFEDPNLEIYGNAGMKDQVEALKWIQRNIRNFGGDPNNVTIFGESAGGASVHYLMMSPLAQGLFHKIIMQSGVAIASWGRGKRFVKDFLKFLGKEDLSESEALKYFRSLSAQDLLDYQEKFLDIFPMRSLGIIAPIEELPNNTAFITKFPFNDRVSGTYNKLPILLGYNSNECIAFSNPSLPYSTNIQKQDFNFSMLTKLTNKKFDERSLKLLNNQFRCIYPNEEDRYLMLSDWFFIMDTIMVARQHAVASSQPVYLYRMSLDAGLNLFKRMMKVDHLKGACHGDDLGYLFKTDILPAPVKETIEDMSVRRFVKLWTNFAKYGNPTPEGSELNVKWEPFGKDDEYYLDLDRELTLRKHPENERVEFWMKIKQADEE*
>Cluster-43029.4051	predicted ORF protein
MTIFRSYFFVYIFVWVSLHGKVTPNDDTTCQPNDTIVELAVPKAKIQGHCLTTEEGKVYYAFQDLPYAKPPVGDLRFEEPERHEGWEGILNSTTNKVVCPQPQNTVLTQSEDCLYLNVYSPVKHGSNQSLAVYVWIHGGGFIFWDGTFLRYNPEYLINDDIIVVSINYRLGALGFLGTDDGVISQNLALKDQILALQWVKENIHIFGGDNEKITIGGESAGATCIGSHILDVRNEGLFRSAIIESGPGLEKYLARDPSVYAYELGKLINSSVDAGNTNTKQLKEILKKADLNDVITASMQVQPIDKADLLIGELAWAPTWENRRDTKDIMEAYKNGKFLRTNILSGYNSEEILWFLPTSESTLPFKLDTWEEFNEEAANLDKDYGRILFGRIDIPESKKSAAGKAIKEFYTNSSFLDDPLAYIKVSTDFYFTQGTIYQAAASSKYVSVYLYQFDYQAKVLSQYPGAEHTEELRYLWKSIYDSPDVDNFQPILRKRMTKLWTNFIKYGNPTPTQDSQLLDVIWPQVQPNQLLYLNINKSFEVRTNPRHFLEVQNILAEYQNSPKLPRK*
>Cluster-43029.66278	predicted ORF protein
MLRCLAICVICSFLLFVQSARSEQPFVKTPLGDVQGYYKKSYGGRVYSAFEGIPFAKPPIGNLRFAEPEPAEKWDSQLIANTTYSCMCYMPIFGFKGVYGTEDCLYAYVYTPLERIEGNENLDVVVHIHGGGFMIGSPSFMSKPDYLMDRDVVYVTFNYRLAILGFLSTEDNEVPGNNGLKDQVLALKWIRNNIRYFGGNPNSVTLTGHSAGGASTHLHYFSPLSKGLFHRGLSLSGTALNYWSIIKNPLKVAKTISAHLDCPIDSNKNMVDCLRNVDAKNLVNAIQKLCLYFGMIPFIVFGPVIENGENAFITDYPYKLLKEGKIYDVPWITSNVKDEGIFPAGFFLMRHLLSEFDTKWNEIMPYMLDFHNTVDERDRASVVEAVRKYYYQDEIVSESNVHTMVELFSDRLFFVDSEMAVRLQANVTRSPVYYYFFSYVPVSHVLSFAGLEDGVCHGDDSGMIFRTVLTPASLDPKDEEIMKLLTEFVAVYAKTGIPSIKNIEWLPVEPGDKAINTLKIESSNDIEMIKMENIGSYEFWNSLPIKENDKLFPNLS*
>Cluster-43029.15534	predicted ORF protein
MLSIASLCLTVLINFAVSQDVFVTVPNGAIRGRKEYSLRKTKTSFYAFQQIPFGKPPIGELRFADPQPAEEWTGILDATENNKICYQQSNMYHVQNLTELENEDCLYLNVYTPRDPSENTALPVMFYIYGGGFVNGASNFDFFGPHYLMEQDIIVVTSNYRVGPFGFLTTGDETISGNYGLKDQLLALKWVRDNIEYFGGDPEKVTIFGQSAGAASVTFHLMSQQSKGLFRAAIAESGSILNPWSYQREYKDMAYNLATGLDATFDSSSSSQDLLTFLRSKSALDINTVANSFKQSVGNEQIIQGFWFTPVIEPEHENAFITENQYSAIENGHMNRVPLMIGICSEESIARAAASNFLSIVRQYENDLARLVNKNMHITDLEAKRQAGEVIRNIYTDGLLQDNPGKAVRYFSDMSFNRGIIRHAELQSKFSDVYFYQFSYHGTIAGNRPYIEGAYRVGHAEDNHYLWVISNHSYIDRYPTLDGTTSDRFIKLFTDFAKFLDPTPQPLELLNNIIWPKVQYDSFQYLDINETLTIQVNPKNNVYSKWIEAYETLAIKPYDTF*
>Cluster-43029.3582	predicted ORF protein
MYGGAFIHGSMWFGALHAQNPVEQDIVTVTFNYRVGPYGFLSTEDDVIQGNMGLKDQLSVLKWVQENIHLFGGDPNKVTIMGQSAGAASVTFHILSEASKGLFRAAVAESASALCMWAYQRNAADVAYGIASKIDSTFERSRSSLELLEFLQSVDAKDIDATGTTYSTFAPVVEQPNPDAIITEPMYETIKTGKINEVPLLIGICSEEQIAHAKDLDKWIKTIQKYYKDVKNLVNWDMNLMSSSEKQTVGGEIQKIYTNDSLANEPGKAIQYSSDNTYARPVIRFAELMSDIADVYFYQFSYHGVIGNNNASIEGVPGRVAHAEDVRYFWTYFTDYGKFPEADVRTVDRFLGLITNFVKYLNPTPEEKILFQNITWPKLTKEKMQYLDIDTDLAIRKNPREFSYQKWVDIYDEYVTGTQITY*
>Cluster-43029.16076	predicted ORF protein
MFYLFLVLCFTILGVYCENPIVTLPNGEIRGVEVTAPATKDFIYYSFLGIPYAAPPVGNLRFKPPQPPGNWNGIYEANNNSALCFQVGNEAKFESEDCLYLNVYTPHMPSIEENLPVLVFIHGGTFTHGRAFEGYKRPAFLMQENIVVVTINYRVGPFGFLSTEDEVLPGNLGLKDQQFALKWVQRNINLFGGDPQKVTIMGQSAGSASVTYQLLSPGSSGLFRAAIGNSGSALCTWAQQRNAADVAYGIANEIDPTFTKSNSTEELLELLMSVDASAIDLTSDTFRVFAPVIEVPNEDSFISHFMYDSAETGDFIKVPVLMGFNSEESIVMAQDMHSWIKQVRAYDKDPQLLVDDDMYITDEETKLIVGNLIKDIYLNNTSSWEDNIGKAIQYFGDNRFIRAIIKFAELISGHTDLYFYQFSYHGELGENNVSIPGIGKVAHAEDQKYFWTVHDNYENYPESDLSTLRRYIKLLTNFVKYLNPTPTPDPLLGNLQWPTVNEEHFSYLDIDEELTIKENPRSFSYSKWVDIFEGYVKKPFVSF*
>Cluster-43029.65747	predicted ORF protein
MEPIISVSEGKIKGTIKTDSNGDEFFSFTCIPYGRAPVGSLRFKAPLPVEPWEGVKDATKEDNICYQQYPQYFTKRASNGTEDCLSLHVFTKKLPNKEVELKPVMVFIHGGGFLKGTHETSMYGPEYLMTKDIVLVTITYRVGFLGFIRFNDQSLEVPGNAGLKDQVLALKWVQENIKHFNGDPNNVTIFGESAGAASVEYLVLSPNAKNLFHKAIIQSGSTFNAWARGTFDPTDLANFLQKPNLSEKDLLKLLTEMPVEQLIDLQAKYLKTKNVFGDFGIVSPVVEYPNPTSFLAEEPITIIQSGNYNAVPIITGYNENEGALYDLFLKLNEKESIGLRSQVTAEKMLPLETNLNDKEQVDKICRILKKHYYNEDSKEKIYLIITDSMFFSGIITSARNQAKVSRNPVYLYRFSMDTKLNTMKRMGVECKGACHGDDVGYFFSSALPVVTGELEDICKRRLLTLWTNFAKFGNPTPKENDLNIIWKPIENDQLNYLEIGHDLKTGVNPDADRLKIWQEIYGIIPSTVKYWN*
>Cluster-43029.90126	predicted ORF protein
MAPIVRIDEGLINGTSRKNINEEEFYAFLCIPYGKPPVGDLRFRPPQPVEPWEGVRDVTKEENFCLQENLFTRKLGGSEDCLSLHVFTKKLPSSDVGLKPVMVFIHGGGFLYGSHETHVYGPELLMTEDIVLVSITYRVGLLGFLSLEDTSLDVPGNAGLKDQVLALKWIQRNIKYFNGDPRSVTIFGESAGAASVEFLMLSPSAKNLFHKAIMQSGSVLNSYARGHFDSKDFAKYMGQPNLSEKELLKIMNEMPLIELYKTQMKYLRYKKYPADLGILTPVIEKPNPTEFLTKEPIDVIRSGNYNSVPLMTGYNDGEGMIFDFFYKINAIDEFIGEEVSLEKIMPYGGSGVVDMKQIESMTEKLKRFYFSDNNPNNKVMFATDAFVTAGVLSSARNQSKISKHPVYLYKFTLETKLNFIKSSGHLDQFTGACHADELGYLFKGLAPVDNMGHEEKVGLRRMIKLWTNFSKYGNPTPSGNDLNIEWVPIQNDKLNYLDIGKELKMGVDPDLDRMKIWDEVYQCNPVTMKYHNIYP*
>Cluster-43029.19348	predicted ORF protein
MFIIIIMLSVSSVLSEGPTVTLLDGKIEGLTATTIRNNLDFYAYLGIPFAAPPVGELRMKPPQPVQPWNDTFAAKSNRKICYQISSKVHYTQYEDCLILNVYTPVKPGEAEKLPVLVSIYGGSFTHGFASFGTVGPDYFLEAGIVVVTFNYRVGPFGFLSTGDEVIPGNMGIKDQVFALKWVQKNIHLFGGDPNLVTIHGQSAGAASVTYHVLSPQSAGLFRAAIGNSGSALNSWANMNTTSLRVARGVARTIDPNLSKECSSQEIYDTLMNAEASAIHDTGSLYASFAPVIEAEHEGAFLTESMYELLKSGNFNRVPLIIGFNSEEYISLAANEAGLKTSAQKYDANVATLVNGDMRITDDEKIHKVGSTIKTVYTKDKDFEEELGAVIRFRSDDFFIRGVIRFAQMQADFTDVYLYEFSYHGILGNNNLTYEGCGRVAHGEDGKYIWAGADLSQATPEDVTTVERYVGFFTNFIKTLNPTPVRENLFQNITWPQLNSSNIQYMDINEDLKIKEHPRNYVYDKWVRIYDKYAEEPLLTY*
>Cluster-43029.92941	predicted ORF protein
MVFIYGGGFVEGSSADVNIGPDHLMDYDVVYVTFNYRVGPFGFFSTGDDVIPGNAGLKDQAQAIKFVKQYIQYFGGDPEKITIFGQSAGSASVQYQILSPLSKGLFRGAICESGSALSAWAYQSNQTEISYLLASMIAPELAYASTAEVYEYLKQLPAETIDRNAYRIAKMEKPSDNQIQQGFYFAPVIEHDHTDAFITKSMYELLENGEFDTDVKVLMGVNSEESLFYVTNMTNLVWFAEDITADSSILIPRGLHAKEWEREEVANKIKTFYSPYLEFSDDYRSLIKYFSDQSFARSLRKSAELQSKWADVYFYEFMYHGVLGSYVDESVIGFSEDVRHGEEMSYILRRNYGGLNTTDLSKYPEIDQTVQKKVIRMWTDFAKYLNPTPESIDLLENIIWPTVQPDNFQYLAIGASLELREDPKDEMYTFWSQIFSQYGTEPFQSW*
>Cluster-43029.15741	predicted ORF protein
MRILRFTVLLYFFKTCAAIEDDDMVVQLTHGKIRGHVLESYEGNDYYAFQEVPYAAPPVGENRFQLPKEPEYWEGVLDTTANTKVCQQNHKYTLEKSEDCLFLNVYTPVKPGSDHLLPVLFWIHGGGLNWGSGTYNDYGPKYIMDYGVVVVTINYRLYAFGFASTDDDVIPGNLGLKDQRFALEWVNKHIHLFGGDPNHVTIAGESSGSAAVGLLVMGQWNEDKELFHAAIQESGSMIGGTLQKNAKENIIKLAKIIDPSFTSENSEDILELLQKTSAQEILDAGLTYGNMIEKSGYYSLLPLQSFMDGNFKKVPMMIGFNSEEWIKYATNRNNLTLLEGLDNDPSQLIHPNLNMSPENRTIAGILMKQVYTNDTFVEDFAAYIRWSSDQSFSTPTGKQIELGSVLAPYYVYQFSYKGELGGMMDDIYIVPGAERVGHMEDLHYWWEFLNNSDITEFPAEDQLMMKRFLKLWTNFIKYYNPTPEQDPLLHNVIWPTSNPDTLEYLNINTTFEVRENPRVYRYVKPIIEKYMEPPYIQFG*
>Cluster-43029.35514	predicted ORF protein
MIVSGIWLPQISYPKFQKFFKYYSWFSQLYFASFCVMFFLGLFLADDELLQEQLQYFPPVLGLLLKLFYWQKKKLLETVKEAESLETKLSNCSDPCLKNIYFSEAKYSRQLFFMIMGFYGFMLLQSITLGLYLMKYNLLLFSAVWYPFDHLKYIHIASFHQIFVITHSTAMYFAIEVCMGALIVLTTAWLKIVSYKFGHLQSLSKSSNTSVDIFVVSLVEEYLHIMRFLENFNECLRWCFFVDFTMKSYSFSQFLLAFVKSLESRNVEMAFSICKVVVTIIENWYLNYHANELMIASQDLSTSIFCSNWYDFDLNVQKNLMLVMVRSKKPLQIRIGNMYCLSNKLFLKILKGGYIFILLG*
>Cluster-43029.14580	predicted ORF protein
MMLPWSIYFLTSLLVPSCLPTPHRGRHHTSEPHAEAYHISRDPFDPHRDSEEFRRDAADDKREFSRRDSTDEDPLVIQTNKGKIRGVTMNAATGKKVDAWLGIPYAQKPIGSLRFRHPRPIEMWQGVLNTTEQPNTCVQIIDTVFGNFAGATMWNPNTPMSEDCLYVNVVVPKPRPTNAAVMVWIFGGGFYSGTNTLEVYDHNILVSEENVILCSMQYRVASLGFLYFGTSDVPGNAGMFDQMMALQWIKDNIASFGGNPNNITLFGESAGAVSVSLHLLSPLSRNLFSQAIMQSGSPTAPWAIISREESILRGLRLAEAVGCPHDRGDSSSAIDCLKKKAPDELVNNEWGTLGICEFPFVPVIDGAFLDEHPVRALANKNFKKTNIMLGSNTEEGNYFIIYYLTELFRNEENVYVNRQEFLRAVTELNPYVNAVARQAIIFEYTDWLNPDDSVSNRNALDKMVGDYQFTCNVNELAHRYAETGNNVYMYYYKHRSVVNPWPSWTGVMHADEINYVFGEPLNPTKSYTAQEVDLSKRIMRYYANFAKTGNPSLSPNGVWTPTFWPLHTTYGREYLTLDINSTATGRGPRLKQCAFWKKYLPQLQQMTGELLQNRKKVSVQNDYYTGLYKCKETTDICVEDENSQTTMAHTDRTTTQRSITTTVVTEDSATDSTTDSTISIINITDAVNDTQNFNISSV*
>Cluster-43029.83288	predicted ORF protein
MVNSWSVGFWFSVLVCYALCNEEFPQIRISDGLLNGAYLSTRNNRRFSGFNKIPFAKPPLGELRFASPVPNDPWKGALNATGVHAECPQRDVYRRTSKISGEEDCLYLNVYTPKLSNFENDLLPVMVWFHGGGLLAGSGNSEWYGPDILLDRDIVLVSTNYRLGALGFLATGDSVVPGNNGLKDQTTALKWVQKNIRSFGGDPNQVTLFGESAGGASSNYHMISPLSRGLFSKAILQSGTTLCPWVFSENKETEKNSKKLGKALNCPTESSQAMVDCLKKINAKTFIELDEIFKVWDYDPMIPFKPVIEPKEVKNSFLPDHPLNMIKSGRSMDVPIIIGVTSEDGGLKAAGYKNANLLDEFAERFSEILPVSLFYDRTEKNPDQITQQIKDFYFKDKKIQDSVRDIVDLYTDNWFFKCSDDVARLHVKFYKQPVYFYLFGYNGSVSFSRIFGGGDDNYGTIHADDLQYLFPVGDELFPDVKPSNSDKRIAKVLTTLWTNFAKTGNPTPKTDNLIPKKWKKYTLENEEYFYIDGKHLETRKGVLRDRAQFWRKLINDPIRDDKKEEL*
>Cluster-43029.62018	predicted ORF protein
MEPIISLSEGKIKGLIKTDSNGDEFFSFTCIPYGRAPVGDLRFKAPLPAESWEGVKDATKDDKICYQHFQYFFTKEESKETEDCLNLHVFTKKLPSKEVELKPVMVFIHGGGFIIGSHEPSTYGPKYLITKDVVLVTITYRLGFLGFISFNDQSLEVPGNAGLKDQVLALKWVQRNIKHFNGDPNNVTIFGESAGGAAVEYLVLSPSAKNLFHKAIIQSGSTFSPWARGSFDPADLANFLEKPNISEKDLLKLLTEMPVEQLIDLQAKFIKSKNVFGYLGILAPVLEYPNPTSFLTEEPITIIQSGNYSAVPIITGYNNNEGALYDALSKINEWKNIDMKSLITAEKILPRETNLNDKEQVEKISRILNEYYYNEDSKEKIYMVKYKC*
>Cluster-43029.89902	predicted ORF protein
MYKILLFLCIFKKCGSINLVSSENVNEELLVLTSNGYVQGIEKVTHNGKAYKAYQGIPYAKPPLGNLRFKAPEQAFSWSGVLNGSEEGNGCVELMNLPNNSILMTGDEDCLNLNVYVPKNTHHSLPVLVWIYGGIFLFGNSSSLFYGADNILDQNIIVVTFNYRIGVFGFLSTEDLESPGNYGLKDQNLALQWVQANIRQFGGNPNSVTIYGQSAGGASVFYHMASPISRGLFQGVISSSGSPLCYWSVKRKPATVAFDIGLATGIRTNNTKELVSKLRKLSTDKFKKASKLLLILSVPQSNRDGFPFAPTIEPYHEGAFITKSAYNSLKRGEFYKVPVLMGTNSLEGLFFSNVIDLLKPLTFIFDLSPGSLPNGGMNIKAPDRHQVGLEILERYFPNGIGAASDNEFIEYITDDFFTRPLHKTVQLISKYTPLYFYVFSYTSEYGKGSIADLTSLKPLQGTAHVEDLFYIWRRKIIPDPQGMDKIVSERFMRLWSNFIKYRNPTPRKEKILQEKIWPSVTSTKNVTYLRIDRDISIHQNYKEEIIAFWENIYKKYVQPPLITY*
>Cluster-43029.24882	predicted ORF protein
MTSELMNNNPMQGFVLTPVMEPEHDDAVITGKSHQLLQEGKFHKVPILAGYTSLEGYFDSLPPILRLWLAKYDVNSALLVPEDMNLRPITRKLVGNSIKSKYFGLVAVALASERIMRFVADTQFEKPIQEAIRLYSAYTNVYAYHFSHVGSLWGRTTRSANGVGHSEDLGYLFDLGKEGSEADYLTRLRTVKLWTNFVKEGNPTPGDDTLLQNVKWPSNSNIATAQELQYLEINKDLSVVGLPNAGNIVYWNNLYKSYGRPPYTTY*
>Cluster-43029.20891	predicted ORF protein
MFRPMEETLRYISSCLIVGMCFGLAKDFKAPIDIPNQGKVRGVEVSKLRIQKIIAYYGIPYAQPPVNNLRFAPPVTDPLPAWDGIKNNTDYPPSCLQTEEDYKDAEKPFLQLISKLNFTLAEDCLYLNIFVPYGDEPKQGYATIIWFHPGNFTTGTPAMWNPHTLVYRQRVIMVTISWRLNIMGFFSTMDGEASGNYGLMDQQAAMIWVKRNIKLFGGNPDNICLMGYGTGAISVGLHMVNLQSRGLFNKVIAMSGDILSPDTVKRAHEDKELLDRLANNFGCNRKPTSELILCLRHADAETLVQQTSNVDWRPILDGEISNSSTPFLTDHPTKYFERGDYEKVPLLTGFTHMEHILEYENFKNITSTSNEYLQILLTELISGDIPIVNNSESSCVYNPDHIIDAVMFFYGPSSPVKDVEVFRDILINFLTDKNEASSVIQLASFLSRDQATFVYRFDMKPSTVSAVSNLPEWVTVTHLFDLLYVWGVPYWSTYQDWDIRDKRISDTIMSFWTHFAKSSNPTENSLYPVTWDRFTEDSPGILIIDGNFNMSNSKSLNHKAFEFWNRYYPKVKAIATQCCESPDEATTFHIHFLLQSLQIIMIFYNFISVFI*
>Cluster-43029.21041	predicted ORF protein
MLFIHSYFLLCICIYVGADVLVGTTNGVIRGRQEYSQRGISFYAFQEIPYAKPPVGQLRFKPPQPAENWEGILNTIENRKICMQQATIDDPSLTETEDCLYLNVYTPQYPSTNLSLPVIFFIFGGGFVTGYANFDAFGPHYWMEHEVIIVTVNYRVGLWGFLSTEDEAIPGNYGLKDQHFALKWVQSNVGYFGGDPEKVTIMGHSAGSASVAFQLMNPNNEGMLKGAIMLSGSSISPWAYQRNARKYAYAMANNIDSTFNESSSSEAVRDLFLSVSAIDLKYSSFKLAPTQDQMISGFLFAPVVEPQHEGAFVTETMYSAIENGKMLRVPLVIGICSEERIWEASNSTTFEELLKSYDNNVTKFVNDNMHLTDYGLREEVGAAIRDVYVDGLIQDNFGRGVKFLSDTSFGRGIIQHAKLQSQYSDVFFYEFSYYGPDFAGWRPTIQGADKINHGDDSVYLWVKNNNSDLNTFKEEDILASERFRILLSNFAKTQNATSDYNDILGIDYWPTVTSTNFEYLNINNTLQVQQNLKQDVHPKMVEIYAKYAIKPLDTF*
>Cluster-43029.92017	predicted ORF protein
MTYDYVDGDEDCLFMNIFTPEDPKTNANLPVMIFIYGGGFIEGASIDVNYGPDHLMNYGVIYVTFNYRIGPFGFFSTGDEVVPGNAGLKDQVLAMQFVNKYIRYFGGDPNKVTIFGQSAGAASVHYHVLSPLSKGLFRAGICESASALSPWANQRNQTEISYLLATILNPNFATYNATSSEIYEYLKTLPADQIDRAAHQIFLMESPSDRQIINGCYFAPVVEIEHEGAFITKSMYEALENGEINDVKLLIGFSSEEMLTEVTDSKIPDTASTFQRNQDLLVPRTLNAKDADRASVAQKIKDFYSPYLDFTVDKRQLIKYFTDQCFVRSIIKAVELESKWHDVYLYEFAYHGVLGGYTDTPYIGFSEDCRHGEEISYLLRRNYGGLNTTDLTKYPESDQIVQKRFITLFTNFAKYLNPTPNPDELLQNIIWPAAKPNNLQYLAIGAWFEVRKNPKENMYRFWTDIYSEYGQEPFISY*
>Cluster-43029.19265	predicted ORF protein
MLGTMKIIIFLLFKILFVTSSWIDTPIVELADGKVMGKLTELENGNKFYEFREIPYATPPIGVLRFQVPIPPKKWYDVRNATENTKICYEGIEHINEQEKKYHDQATKNIKVIQSEDCLYLNVFTPKLPGYINNSLLPVYVYIYGGMFMFGHPFYYNFNSFLQEDIVVVTFNFRSSSLGFLTTADGVIPANLGLKDQVAALKWISKNIIMFGGDPEKVTIGGHSSGSVCVGFHLLNNQTKGLYRSAIMQSGTPLVSKIYSRDPKQIAFLFGEALSSDFDATKNTSRDLLQLLRNTPADVLVSPVLKKLPEEYYFPILDSRLMWVPYSEDTNYYNAFTSGSIYENFKRGTFNAVPLLMGMVDEEMKDFENIAEAAAILDQNHTYIVNPALNIKQNYTTAYAEELKDIYCKTSLFAHNLTGVVKMISDLHIAMSVKVMADLYSKFADVYFYEFSHSGPINGIDYWKGFKTSNIGGVGKCGHTDELPLLYDYVPMKPVQPPTELDLVVQKRLIKLWSNFIKFSNPTPKKDVLLQNVIWPKVNQQNFEYTNIDASLNIKRNPKYLKEWNRRLRQFYDDPIYCI*
>Cluster-43029.68275	predicted ORF protein
MSILRVTCIFVFTCVVYGQDVTYKEISIPDGRILGTELITFENNTYYAFQDIPYAQPPIGPLRMQEPIPPEKWEDVLNATGNHKVCHQFRKGSEDPRENEDCLVLNVYTPVDPGTDKANLPVLVWIHGGTFVVWYGARNAWGPDYFIDKEVIVVTINYRLGPLGFLSTQDEVLPGNLGLKDQLLAIKWVNENIAYFGGDPDQVTIGGQSAGAASVGYHILNEKASGLFRGAIMESGSPLNCWALQKNARKIAFELGSNLSPDISSTSSSEELLSILMTADVKKLKEADYKIMPNLQTKNCHLFTSTVWAPVVEAGDSETAVVTGMNHERIKNGNINRIPILIGFNSQESLLFGIIGPVLQCDIFDLLLDKSITENLNMEEKNKHTAGSDLRKIYTNSTYRSNQANAINFVSDCMFNTPVARHAFLQSTYTDVFFYQFSHLGVMGRCVFTDAKEADGVAHQEEVGYFWRNSSTWDLNSYPQDDILVHDTVVELWSQFIKYSNPTALTSKILQNVIWPTVTKDSFKYMNLDTILEVKQYPKHYEQYSSIYTEYAEDKLDTY*
>Cluster-43029.87532	predicted ORF protein
MKTNIKDENQAAIGSVETLNNQKAEGKLIEEKGTTVLTEQESESKAAILITKINTYKIAISAFIVSSVVVILIIILTLAGRQNVELPSVYGSHVVAQTGCGKVEGLMEDSAFTFRGIPYAQPPLGNLRFRNAQPLNNLKHCWNDTFIAHNSSEVCLQLLSNGTVIGTEDCLTLDIVTPYVRYDNPLPVIVLIGADSLMGGSPGKLRPSARYARSKDVVFVRPNFRLGPLGFLALQILSESDRYRTSGNYGLSDILTALMWIQLNIEHFGGNKHAVTIFGHKAGATLVTALATIPKANKYFIRAWASSGGAIYPTKDIKNYLENNKSFLDSVQCRDVECLRKIDATALIAAVEDTWRRPQLDLPLVDEIPDNRHEWLILDGGILKTHPHEVWNSEKGLPISLILGTTAHSGSSKKLLMKHRTWTEEMIKKHISESFLVESTFSKDIAKLYPSTFQGLSQMISDIRIVCPLLALSREMNRVPFYVVTQTRLEQNISDIDSDVEAILGRYEPRTPEQRRYFSAMQGLFYQYVWNGEIEDNFIGQKVLIVEQDILPNATYSHCNYWMSNNIVPQYAALD*
>Cluster-43029.99862	predicted ORF protein
MTYILTNFKIILICIVLFQVPVNGNDDTIVEIPTGKIQGHILKDASNQDYYAFQEIPFAAPPVGENRFRIPQPPESWNGVLSTQKNTKVCYQGNYYPNLSKTEDCLYLNVYTPVKPGSGNSLPVLFWIHGGGFNWGSGTYDDYGPKYLMGQGIVVVATNYRLNAFGFATTEDDVIPGNLGMKDVQFALKWVNKNIHLFGGNPNQVVIAGESCGSMGVGMLIMGPWSDGIELFHGAIMESSSQLGGVYQRNARENIFNLGKFLDASFSSNDSYELLDVLQKATTEDIYKAGLTYGTVTEKNGDFSYQPLQSFMDKNFKNIPVMIGINSEEWIKYALDRNDTLLAALDEDPSLLISPNINMSPENRTIAGTLLKKLYTNTTFVENFGGYIRWASDNDFSTPTGKQVQLAATTVPYYLYQFSYKGELGGNVNPELIVPDAERVGHMEELHYYWVFLNNNDLSVFPEEDQLTLHRMVRLWTNFVKYLEPTPEEDPLLFNIIWPKSTPENLEYLNINNTFEVRQHLRQYMEVSSIIDEYMEPPFDAYGH*
>Cluster-43029.35218	predicted ORF protein
MSVHIQIYVLITVALVAYFIGIRRSPSISLSTNNVNKDNLIVNFGKRRTVQGHILQSAKGNDYYAFQEIPFAVPPVGPQRFKVARRNPGWDGILQATENTRVCPQPIPTALPQDEDCLYLNVYTPVKPSTSAKLPVFVWIHGGGLTVWDGTIHRYSPAFLIDYNVVVVTIQYRLGPLGFLCLQDGSIPCNLGLKDQNLALKWVRKSILYFGGDPDQVTVGGESAGGVSVSHHILSDMSAGLFQGAIMHSGSALNTLFYIPDPTVYAFQLGQLLDSSIDTENTTSLLETLQNADVNDIIEASMNVTAIERDRSYGVIDYLIWAPTIEDENIKDPFVSRPMHESFENGDFAQVPLLAGFTSEEILWFLPSSPVDTPWKVQTWDEFRAKAAYIDEDLRRLVNVKLNIDDVNKLSVAQSAKAVYTNSTFLMDPDAYTKLSSDFIFVHGIVRQAELMSRCTSVYLFQFSYVPTNISGAPHTEELQYLWKGDEDVGYSNAFQLSLRNEMCKLWTNFIKYLNPTPRLDADFNYVQWQTVQPNDIKYMNINKSLEMRTNPRQYRNVSNIFIPYLREPFNVYM*
>Cluster-43029.22421	predicted ORF protein
MGPWPDDKQLFHAAIMQSGTPISGICTQVNATENALNLGRALNPSFTSGDSTELLEILKAASAEDILAAEVSGGAAVEEHGMYSFPYFQTFLDGNYKKIPVIIGFNSEEWLFYAASKEALEPTLQQLDEDPSQVIVERINMSPENRAVAGELVKELYTRNTSFTEDFGGYIRYISDKSFTTSTCKQVELASTEVPYYFYQFSYKGELGGWMSLVPMMPPDVGAVAHAEDLHYMWDDGSNSDLSEFPEDDQLALHRYVKLWTNFVKYFNPTPEADPLLENIIWEPSDPSGLKYLNFNLTLEMQEHPRQYFQLKEILETYMEPPYDIFS*
>Cluster-43029.81577	predicted ORF protein
MDYGIIVVTFNYRLGVLGLLTTDDGVIVGNLALRDQHFALKWVNENIQLFGGDPSKVTIGGESSGASSACFQMLSVYNKDKFFRGVIQESESALNTWAFQTNPRRYAFQLGKRLDSSLKRENSTQLLDILLKASTSEILQAQSQVENKEKIVGLAEDQIWLPVIETSYIEEPFIRYPMQQTFQNGHSSPWNKVPTLIGYNGEEAIWLLPKPNKNDWELTWDQVRERALNADKDPKNLISDKLDIPENKQAEAGRELKKLFTNSTFKNDLEAFVKFSSDALFIQPILRQAFYQARYTDVYVYQFEYTPRNYSIVYGAEHTEELQYFWGGDMGAEPQNDFQKKLRHRMLKLWTNFIKYQNPTPDRDEELDSVIWPRFNTEKYVNIDKKLEIRRNPRNHLEYARVLDKFKKTC*
>Cluster-43029.28897	predicted ORF protein
MAYITKSLTIVITLYVFTTNVNTNSYEYSYNPYAKEYTKNITLKQGVLQGVVVETRIGRSEHYRIGVYRGIPYAAPPVGDLRFMPTAGAPSWFGIKYADTFGPVCPQKFPDEDKMPAFRKENFKRLKAYLKNQSEDCLYLNIYAPITRQELISRKYPVMVYIHGESFEWNSGNPYDGTILAAYGNVIVVTINFRLGILGFLKAGTEELAKSNFGLVDQVASLIWIKDNIAAFGGDTNSVTLFGHGTGAVCANLLMISPMIMMGNERLFHRAILMGGTALADWALAGNPGEVTYQVAKALNCQIHDDFAECLRRKRLDEIMAAAANTLDYKTRFGPVVDSLVVPNDPKKSMTQYNDIFRRFELLYGVTEIESINLLDPVALSQGLLLKERDQELRTYFRSRCEMKPELCLQRTLDEYGANDVAETGMAQDQVYDYRAYEPDQASLARDTLLDILSDARSVAPLVQMARYHATVNMQSYFYVFKHKTHSRDYVRDKTYNGEELPYVFGVPLDGPKFHFVDSYTEQERLFSEIVMMYFSNFAETGNPNVPRRERYSSMSAAYWTQFDVEWPEFDTKEERYLELEIPPQPLTHYKQAKMKYWNDIFPRIPDNVTSNAFPVPYATKKPIYNIYIPSPSPRRTPPPWLHHNPPSKTVEDAKKKYENFEKPYVMTPVEQYGKVITQGSDRHNNAAENVYGKVIEAPSKELTQTSTMNIITIAGGIFLLVNIALFIVLYFKCYKKKNATKKSGELSKTDSPDKSSKDNELFLLDGCNIVRMMGKSSKSGDTYDAVKPESSANYKLSRQMSGSTIDAHTKVREWITQEIIQKYSPRIFRRNRQDDQKKCVSSNEFKFPTKAGKSTSLGRSPAAPHTEIIVKTSTIRRPKPPKVSVEVDATPTGRGPSVLMQQPIELKKSLDYSHLKYDPEMPLRRSITLEDFSTTIFTDTKELTRSTSNLQTQNASAEPTIIRIQHKHSASDPIQDLDYSTRKALRTFDSGADINVTSREENSLLAPSLTPEESLKIIKRRNFPKVLPDHPGKSTLMNKRRSMPISCSQPLSDSLLSFNKFPPPPPPRTTTLTKQSRAPYPVFISEPILAEEPEEEPETLCNNLYIGPLIPKNKTEATSDLKLNSKKESGIPKGEQIYASVSPKPKAIISPNSNVKRLDPKVIIKPTLLRKPSDDKSVKNITRVVVPDNQPYMQNTKEPEVRLDHNKEQNAEVAKDSPKDASTEKKSQIPMPVKTVNTRLNQESLSSDSTPSEESDTGTVVKKM*
>Cluster-43029.28778	predicted ORF protein
MTTRSLSLYLIILLLPAMISTYTIEDGTLVQLPKGFIRGHILQSENGNDYYAFQEIPYAAPPIGENRFQLPKEPEPWFDILDTTKNTKICYQYVNKYANLEMSEDCLFINVYTPQKPGSADLLPVLLWIHGGGLQNESSTFEYYGPKYIMDHGVVVVTFNYRLGSFGFLGTEDGVIPYNIGLKDQAYAINWVNENINVFGGNPDQITLAGESAGSISVGYHLVGPWADNKVLFHAVIMQSGSPVSGLLENTMEDSTLRALKLGKDVDPSFSSDDTRELLRVLQSANPEDILRESPPTDVIIENDGPFSYPALQAFVDGNYKQVPVLLGFNSEEWLEDTITADKMFLEALDADPSVLIRPMISILPENKGIVAKLLKQLYTNNKGFAKDRGGYTRFMTDDYFTNNMCKQVELASKRNPYYFYQFSYKGLLGGQMNLLENAPADVQTVTHAEDLRYMWDDGTNSDLSEFPESDGLMLHRFVKLWTNFVKFFNPTVGQDPLLDDIQWLPSRPNNLRYLNLDTSLEMRKNPRQYIQVKKIKDKYTAPPLIAY*
>Cluster-43029.42846	predicted ORF protein
MSFGRVKMCTFVVFVFVFVANCNCNLAFGTITVRLPDGIIRGHSLETAQKKEFLAFQEIPYAAPPVGNNRFKEAQPTIPWEGVLNATYNERVCMQTNTTALTKVPTSMQITEDCLYLNVYTPELHRPGATLLPVLFWIHGGGFFYGSGARQYYDPKYFMDYDIIVVTMNYRLGPFGFLTTGDDVIPGNLGLKDQLKALFWTRQNIHLFAGDRNRITVMGESAGSTSAGFMQLSKKSKGLVSGYILQSGTPISPYAIQYEPKKYAFKLGRLLNQSLSDDSDDLLNLLRNTSADEIQNVTVQNEGYVVNPISATVIWLPVVEPSTVKNPYITEPMQESLILGNFNKVPLMTGYTSQESEFFFKFMDQDVRDYFRKLIDDNLNLTIHPGLRVEPSRIEKAALAYKRIYTNTTFFEDQEAYGKYIGEDVFKTPNTRHAELAARYGPVYLYEFAYKGEMGGLYNVSTLTGREHVGHTEDLHYLFGGIEGVPDDISNYSTDDQDTMKRMLTLWTNFIKYKDPTPEEILVNTIWPKVVYADDLSYLCINKTVSVKTNPKYYNQIKPLFEKYASPPYFVF*
>Cluster-43029.35142	predicted ORF protein
MFARRVVLVFMIFATEKVRSKAHVDTIIRLPEGRIQGHTLKSGNNKTFYAFQEIPYAAPPIGENRFKEPKEVIPWKGVLDGTKNRKVCMQNTEIPKNLIMTEDCLYLNIYVPQKHVMEKNLLPVMFYIHGGAFINESGTIEYYNPKFIMDYGIIVVTFNYRLGPLGFLSTRDGVIPGNLGIKDQLKALRWTHKNINFFGGDRKRITVIGASSGAVSAGILQLSPLSRGMVKGFSLMSGSPLIPVCSQYFPDHVAIKLAKVLDTNFTFTSTTKLLEFLQTASARKMVEATVLDDRYNYSLANLVWVPTIENPEYAGAVLNTYMLESLYNGNFERVPTMMSINEEEAIQLITDLNVLKTNAAALDRNVSLLIDAKLNFPLETYAKAGLEYRSIFTSSTFSDDLKSFVDFMGQDFFTTPITHYAAAVSEYVPVYFYQFSYKGPMGHAISYNIPDENKPGHTEDLRYLFGGLDKITDSAADYPLSDQLTMKRLLTIHTNFVKYQNPPYMNGLIWPPLMKDKLEFLIINTTLSIEVSPKKYSQVRDLFNKYRRPPYVVY*
>Cluster-43029.40215	predicted ORF protein
MRIFLPMIYIYYTILTKEVLESEAMSSPVITLSNGGQIQGRELRSYKNNKYYAFQEIPYAAPPVGDLRFKEPVEGTLWNGVLKTTKNTKICVQLTNSDPKETEDCLNLNVYTPAINLNESLPVYVFFHYGVFTDTNASFELFGPQLLMDHGIILVTPEFRLGVFGFLSTGDEVIPGNLGLKDQTFVLHWVQKNIEYFGGDKSKVTIGGQSSGGGSVGYHILSKHSAGLFRGVIQQSGSPVCSKMFIRNPKYFAFALGHLLDNKINNQSTSEELLDVLRNASVEDIKKYSNLPIPESMRNCVGNEGNTIWAPVEEFQENGFVKGAMHENFRNGKFNRVPIMIGATSEEELSFGITKIQASIKKISNIPHEPHPVIIDYDCCRNILNKLEVTKLEPLELSKINVKDLQVTKNKLDQYSRDLDELINKPFVEKNISWLIYLTISLIILLIILYTCYKCRNFKIKSSVKDTSPERSSNVFTGLRNILPKRRRPKLDDSEEINLTDVSV*
>Cluster-43029.57832	predicted ORF protein
MLPRETNLNDKEQVEKITSILTKYYYNEDSKEKIYLLLTDSMFFSGMLTSARNQAKVSKNPVYLYRFSMDTNLNAKRWLGLECKGASHADDLCYLFSNDQNIEIGELEEICKHRLQTLWTNFAKFGNPTPKKNELNIIWKPIENDQLNYLDIGNDLKTSVNPDDDRLKIWKEVYGIIPSTVKYWN*
>Cluster-43029.86454	predicted ORF protein
MARIICGQLLHCIVWCVILFIHSSGTQEILSPIVTLSNGGRIQGRQLKSYKGNNFFAFQDIPYAKPPIGNRRFQKPTKPDVWNGVLRTTNNTKVCWQMRYNDTRENEDCLYLNVYTPSLDVSSRLAVYVFIHTGLFTDRFGTYDFIGPELIMDYDVILVTFNFRLGVLGFASTGDSVLPGNFGMTDQVFVLKWVQENIHLFGGDRHKVTLGGQGSGGGSVGYHLLSKQSKGLFRAVTQQSGSPVCSKMFTRRPRYFALQLSLLIDNRITNNSSSQEIYDVLKNASPEDLKRYSQLPIPESLRNCVGVEGNTIWTPVEEYSINGFVQGSMHENFRRGKFSAVNSLTGFTSEEQLLYPLEIIINEAPYFDSNYKYLINGNLNIAPRNIQVAGKALKELYTNTTFQEDFVALLRFISDAKYDNGVSRQVELQSQYAHVYMYQFSYDGILGGNNRSVPGVGHLEELNYLFLNSFNRNINSFPERDLKMMETMLTIWTNFIKYLNPGYKLLGLPAWPRVRKRFLTYMNINETMEVQENPRNFRAIRDVYERYARSFQYTF*
