# Supplementary material for: Molecular Docking of Detoxification Enzymes from Oides leucomelaena with Volatiles of Star Anise
Source: Biology (Basel). 2025 Oct 14;14(10):1411. doi: 10.3390/biology14101411 (PMC12562175; doi:10.3390/biology14101411)
Supplement: Supplementary file 1 [file biology-14-01411-s001.zip › CYP.txt]

>Cluster-43029.107589	predicted ORF protein
MVADLEDYDYENLDEFPSDKIIMFVLATYGEGEPTDNAVEFYEHIRGDDVSFTNGSSLENLKYVAFGLGNNTYEHYNSVVRAVDETLTKLGATRIGVAGEGDDGAGTMEEDFLAWKDPMWAALAESMGLEEREAIYEPTFAIVDRDTLTAESEEVYLGEPNKAYLQGTPKGPYNAQNPYTAEVAETRELFNSKDRSCIHMEIDISGSNLSYQTGDHIAVWPSNAGYQVDLFLKALGLTDKRNNVISIKALEPTAKVPFPTPTTYDAIARYHMEICAPVSRQMVSTLAPFSPTEKIKTEMTRLGSDKDYFHEKTGSSFYNIAQFLTVLGEGATWDKIPFSAFIEGLNKLQPRYYSISSSSLVQPKKVAITAVVETQALPSQDVPFRGVATHFLAALADKHSKRANSDAYDLTYQITGPRARHTGTHLPVHIRHSNFKLPSDPSRPIIMVGPGTGVAPFRAFVQERAKQAQDGAEVGKTLLFFGSRNAKEDYLYESEWAEYKKVLGDKFELVTAFSRDTAKKVYVQHRLKEKGEHVHELLQKKALFYVCGDAARMAREVNTTLAQIIAEHRKITPAKADEVVKSMRAANQYQEDVWS*
>Cluster-43029.63569	predicted ORF protein
MSTTTPEGKALYQKWIIEDNRNIVHILEDMPSCHPALDHLCELLPRLQPRYYSISSSPKLYPNTVHITAVLVEYDTPTGRHNKGVATTWLKMKIPDAEKELPTVPIFIRKSQFRLPTKPQTPIIMIGPGTGFAPFRGFVQERNLYKEEGKPVGDTVLYFGCRKRSEDFIYEDELMEYEKKGALTLHLAFSRDQSQKVYVTHLLEKQADEIWRIIGDGNGHIYICGDAKSMATDVRAILIKILREKGSMVEEQATAYLKKMETQKRFSADVWS*
>Cluster-43029.22743	predicted ORF protein
MFMYTASVLWDYTKQEFTTNILFVFFTVLLVVRALQMLKETISLPPGPWGLPIMGSLPFVKGDLHLHYRDLTQKYGSLISTRLGTQLIVVLSDYKMIRDAFRKEEFTGRPHNEFTNILGGYGVINIAGKLWKDQRRFLHDGLRHFGMSYLSSRKTQMENRIMFEVEDFLFALKAYDGQTVDLNPVFAVSISNVICDVLMSVRFSHNDRRFIRFMNLIDEGFRLFGSLEAAIFIPVLRYLPRFASTRQKISRNREEMATFLQETIDEHRKTFDPSHIRDLLDTYLYEIQKAHEEGTGQDLFEGKDHDRQMQQIMGDLFSAGMETIKSSLQWAVLFMLHHPDKMLAVQEELDQVIGRQRLPRLEDLTYLPITESTIYEVLRISSIVPMGTTHAPVRDTKLNGFHLPKHAHVVPLLHAVHMNPSLWEEPEKFSPNRFINSEGKVHKPEYFLPFGVGRRMCLGEILARMELFLFFSSLLHCFDISVPEGERLPTLKGIAGITISPNAFKVKLTPRPVAWESEESNLRPAGSH*
>Cluster-43029.10012	predicted ORF protein
MSRQVSRKLTITTIQNCRQYSTDRPYSTALNVVSEENQEKDIFEYKVENVDRIPKEYKDIPGPKELPFIGNSWRFAPIIGHYKIHELDKVMWSLRKQYGKIARVSGLIGHPDLLFIFDGEEIKNVFRQEEAMPHRPSMPSLHYYKQRLQKEFFNGNEGVIGVHGPKWEAFRKQVQQFLLPPITAKKYIEPLDIISTEFISRMEDMLDTNRELPDHFLSEIYKWALESVGRVSLNRRLGCLEPNLSKDSETQKIINSINTFFWNVAEVELKLPVWRFYKNKAFRNYIGALEDFRTLCLKYITLSIEEIRMNSYHDIQDQDISILEQILLKTGNAKLAAVLALDLFLVGVDTTSIAVASTIYQLSQNPDKQEKLFEELKNRLPNVDSNVNISVQENMPYLKACIKETLRMYPVIIANGRNLQSDTILAGYRVPKGTHVIFPHLVVSNVEEYVSQPEKFIPERWLKFDHPECPIHQEKIHPFVSMPFGYGRRSCLGRRFAEVELHILLAKIFRRYKVEYHYGPLTYKITPTYVPEQPLKFKLLRREM*
>Cluster-43029.8125	predicted ORF protein
MSTMQVSTNWSSLALLVVALYLFYKYVTRNHNYWKRRGVPYEEPFFLAGNFWEVFSGKMQIGKHLGHLYSKYTSPYFGIYILGKPYLVIRCPEIIKNITIRDFKNFDDRTFACDKKADELAANSLFIMRNPDWKYIRTKLTPIFTSGKLKLMLNIVKESAKDMQHHLSQFDNEMVEIKEVSSKYMTDVVASCFFGCKAKAFTDKDSEFFNFTKTMFSSKLSFLNLFSYFFAPILVSLLKLKFLDYGLLRRIFLDTLNYREKHNIKRHDFVDLLLQLKDNCKDEDSDIEFDVDRMIAQSMTFFVAGFETTSNAIAFALYELCLRIDYQDKLRQEIFDHIKTDDDITFDNIQKMAYLDMVLSETLRRYPFGPFLNRNCKEDYIIEQTGLVVEKGTPILIPLDGLHYDPEYFPNPEVFEPDRFMDGNKHNYSQSCVYMPFGMGPRNCIGDRFGLICAKIGIVYFLRKYKVEKCKETPVPLVLDPRSPFMVPLNGLKMNIKKI*
>Cluster-43029.14063	predicted ORF protein
MELLTRNVAAAILFALFLLLYNYYRNAFKYWRNIKVPQLDPRFPFGDMYETILRKQNMGDKIKEIYDKMKGHRYVGLYFFSRKAFLPLDPVLIKDILNKDFQHFSDRGIYYNEKRDPLSAHLFSISGPKWKSLRSKLTPAFSPGKLKFMFCTVLRCGHTMSEKLQELSLENGDVEIKEILARYTTDVIGSCAFGIECHCMSDPDAEFRLMGRRAFTQTIGDLLKMIIIRSFPPLAGFLGIGVFSGGVTKFFNRVVRETIEYRERNDVVRPDFLQLLIQLRNRGKIDDDVIYESKRPSFSSALTMEEAAAQAFIFFLAGFETTSTTISFAMYEMAVNKSIQDKARNEVDGIFGNCQDLTFESLMTMHYLDTVIFETMRKYPPAPVFLRKCTKPYNVPNSNIVIEEGMSVLIPCYGLHRDPEFFPEPDLFDPERFSEENKTKIWDGTYIPFGDGPRNCIGMRFAMIQAKIALSLTLRNFYFELSEKTKLPLRMESKGIILTPIGGMWLDLRPRHQPN*
>Cluster-43029.25266	predicted ORF protein
MNFCRKNNCVTNCILKERKKYFIKKYLHSFENIPGPKSLPAIGTLYQYLPFIGKYRFDELHYNGFKKYNLYGSLVREEIVPGVNVVWVFDPNDIETMFRQEGKYPQRRSHLALQKFRLDRPNVYNSGGLLPTNGPEWFRIRSVFQRGLSSIQSVRRFINSSNNIIQEWLIMIETTRNTNIDFLPELSRLFLELTGQSTLDIRFNSFTPEERRKYSRSSTLIKTALNTNSCILKTDNGPQLWKNFDTPLYKKLKRSQEYMEENIYWEYRNVHLWLFTQNLKFSLLLCYLIVI*
>Cluster-43029.79453	predicted ORF protein
MWMVSVIFGAVVIFITTLLYWYFSLWKYSSLENVAGPKPLPIIGNANLVGKTTVSLLESFMNLHLEYGTFYKLWLGPRLHLVIGKPEYLEELLTSNVHLAKSSGYDLFKPWLGDGLLVSSGKKWKERRKMITPTFHFKILEEFMKVFNKQFNITLDILRKQVNRNPEDSVDITENINLASLDTICETAFGTSLNAQYNGNPEYVKALSIFLEVFTLRFFSGWLRNPLIFRLSSLYKKYTESLKILHGFTNKIIRERRAEYKSRGDNNGEHVSEEGIKRRVALLDMLMETTIDGKELSDEDIREEVNTFMFEGHDTTASAICYVLYAIAQNPEVQSKLYQEILETVGNDSEKEITMYAINDFKFLDIVVKEAFRMYPPVPIIERKLEEDWILDGIRVPKNTNISIFIYGMNHDPNVFPQPEKFDPERFHPERQSTRHAFGFIPFSAGPRNCVGQRYAVYQLKTCIIKFMLEFEMMEDSNFRPEIGMCSVLKSRNGIKIRLKPRSRN*
>Cluster-43029.43227	predicted ORF protein
MIMFTVLVGLVILIIFFVSFKKPKNYPPGPIWYPIVGNFYMLKRLSKLSGSQHKAFEKLSETYNSNVIGLKLGAEKLVIVLSYKLIKEVAYAHEYNGRPDNFFLRIRSMGTRKGVVGTDGEIWKIHRHFVVTHLKTLGFGVKSMDNMVHEEVVDILSILNESNEKEIKIIPIISVSVLNVLWKSLTGSRLDRNDPNLGELLNLLDKRAIAFNMAGGTLNTFPWLRHIAPNKSGYNVIVELNRKLKELLMKTIEEHYETWTEGRDDDLIYSFINEMKKADGEPTTFTEDQLLMICLDIFIAGSQTTSNTLDFAFLMMLLYPDVYEKIISCLNEAFDKSESINFSDRARVPYVEAVLYEIQRYCHVIPTSGPKRAVKETVLGGYTIPKDTTILFSFYSIHQDKAFWKDPEVFRPERFLDTDGKLSVPEQFVPFGFGKNLKMLSSINQKLN*
>Cluster-43029.96554	predicted ORF protein
MSQPVLIPAAVPSVIGTPLQLALVGIATILALYQYWFKTQRYVKMGNKIPGLPTIPFFGNAHLAIGKSASDIFDFAMDMYGKLNSDVLRVWLGPRLIVGIANAEDAEVILGNSVHLEKSPDYSLFEPWLGDGLLISKGEKWRSHRKMIAPTFHTSILKSFMPVFNKNAASLVEAFRREKGKLFDCHDNMSTTTVDTLLETAMGVTKCEEDNTGFDYAMAVMRMCNILHQRHLKFWLRPDVFFKLTKLSTLQVGLLDVIHGLTSSVIKRKKEHYFDRAKRGETTLYGHAVNTTKFDEKDGQIVESRDIMPNYLRDDLDENDENDVGEKKRLAFLDFMIEASQTKGNVLSDKEIVEEVNTIMFEGHDTTAAASSFVLCLLGIHRDIQDKVHAELKELFSDNINRPITFNDTMEMKYLERVILESLRMYPPVPLIARKVNEDVKLASGDYTIPAGTTVVVGQFLIHRNKKYWTNPNKFDPDNFLPERCQSRPYYSFIPFSAGPRSCVGRKYAMLKLKVLLADVLRKFEIVSLDQEKDFKLQGDIILKREEGFRIKVVERA*
>Cluster-43029.33848	predicted ORF protein
MISYTTTCVLSIAVVFITYIIRLFHNSFQYWKNKNVPYLKPTIIPLGNTLDLYLGKVTFGELFSNAYLEFKKRGEKHGGIYYFRTPVYIPVDPEIIKKIVISDAHYFPNHGFYINGGYDILSGHLFNMEDKEWKILRTTLPSVFTTAKMKKMYMIMQRMVDPYKEWLDKFSENREAVEIKSIVSRFTFDIISACAFGIDTNTLSSKNEDFLNHARQFFDYQWKLSKNAMVITIPRKILQAIKFRIFPKSTEKFIVETFTSIYNYRKQKGVNNNDLTDTLMKLTEKDQFRKDYTGEHPIKPLDLNEFSSQMFIFLCAGFETSSSTQTFALYELAKNLECQTKLRSEIHRVLAKYNNDLTYDALRDMKYLDNCVDEALRMYPILPAIPRICKENYPIPGTDFTLEKGTLTIVSNMGIQRDPEYYPNPLQFDPERWTYENKLNRPFVANMPFGEGPRMCVGKRFGLVQTKLGLASIIKDYDVTLSDKTENGFKFVYSELILRKTGDVWLNLRKIK*
>Cluster-43029.78834	predicted ORF protein
MKNAVKSFMDIPTLRSLPLVQHTYLFFPGGKYKSERLTEAVEDISKKLGPLFRLNLGGINLVITTDADNTKTLFRNEGIRPMRPPFAALYYYRKKAFNSTGVVPSNGEEWYKLRSGVKRLLDNSIVNSYSKQHENIAQNFVTYIRDNLDNNNVLQDAVEHLMSFAIEAISIVCPGYRLNCLSDNSHANEIKSASKNFMDGLYKTLIGPPLWKLYETSGYKQLKSSHEFIYRSLDTFLKTLKNAHDSNPDVLKEIHPFMHTLFNNKTLSEEDRTMLAMEVFLGGIDTTAVTVALTMLYLAQNKTVQEKARSSGEKYLRACIKETLRLSPTAGANSRFLIKDTDIGGYLIPKNVFI*
>Cluster-43029.88066	predicted ORF protein
MAAVTVFYVTIALVILVYIYLKWNFTYWKRKGLEQIEPIHIIFGNTKGFVNKKLSFGDQLTNLYNEFKLKGLKHGGIYIMTSPTYLPVDLDIIKNIFQRDFASFMNHGFYVNEEVDPLTGHLFALEGEKWKRLRAKLTPTFTSGKMKMMFSTMVSCTDGLRDIFKSYAKLQDPMDIKEVVSRFTTDVIGSIAFGIDCNSLKDPESEFRVFGRRIFKPTTSQRIKSLLARMVPRSVLTALNYKSIDTEVEQFFLGVIRSTVNYREENNIFRKDFMHLLLQLKNRGKVSDDHSIFKTDDDNDPNGHYLTFNEVAAQCFVFFLAGFETSATTITFALLELALNPQIQDNLYQEIKAVLKKHNNEVSYEAIMDMSYLDKIINETLRKHPPVPGTPRVCNQTYRVPGTDVILEPGTRVSIPFQAIHRDPEYYPDPDRFDPDRFSDENKANRHPCAFIPFGEGPRICIGARFGLLQAKVGLTAIIRDFEVNLNKKTKVPIKYSTKAFVTAVDGDVWLTAQERK*
>Cluster-43029.43879	predicted ORF protein
MIWLILLFVVLVLVALFIKRRKKTYNEIWKYLDAIPEPKSYPILGTNHVLHTPESMFIRDRNRAKEFWPIYKLWSFGLYTVVLLHPEDIELVLNNTKHLSKSYIYSFLHEWLGTGLLTSTGKKWHKRRKILTPAFHFNILQEFLEMLNNETDILVDNLKMLCDAPYVDVLKPITEFTLYSIGETSLGVPLREDPNCLQYKQAIFDIGENFQYRAVRPWLYIPFIYKLSDLYRRDTDIITVLHNFSKNVIQKRKETISTHKTMSYSNRKRLALLDLMLKARNDGEDIDDDGIREELDTFIFEGHDTTSISICLTLMVLANEPYIQNEIYEEITSVLGENEHLSFNDLRELKILERCIKESLRLYPSVPVIGRVAGEEIHTKTGYIIPKNCNVIIDIYGMHRSRIYENPEKFDPDRFLLENVTNRHPFSYLPFSAGSRNCIGQRFAIMELKICLSGILKYFKLEPVTKPEDIIYKSDLVLRVKGELKVKFIPRSKM*
>Cluster-43029.62226	predicted ORF protein
MLVLILIIVGVAVVFYNFAIKPMSYWKERGVKQGKAYWLVGNNLSTIIGTKSFLEATLDIYNAVPGVRFSGMYQFTTPTLVIKDPELIKQIGVKDFEYFTDHKNFIPEEADQLWGKNLFSLRGQKWRDMRPVLSPSFTSSKMRAMFMLMSECAENFNNHFFQKDKDVIEVEMKDIFTRFTNDVIATTAFGIKIDSLKESNNEFYLMGKEATNFGGFWKTLKLLGFFIIPKIYQLLNVGLFDKHVSKFFIELIDETIKTREEKAIVRPDMIQLLIQARKGIQQKEEKAIDTGFAVVNEADLGKGVQEGMTNIDIAAQALIFFFAGFDSVSALMCFMSYELAVNPDIQNRLREEIQETFRECSGHLTYEAILKMKYMDMVVSEALRKWPNAVATDRVCTRPYTIQPTRTGEKPLHIEKDTLLWFPIIGLHRDPNIYPDPDRFDPERFNDENKGNIDPYTYIPFGVGPRNCIGSRFALLETKVVFYHMLLNFELVPSPKTKVPLKISTKTFNLVAEGGFWFNMKRLTK*
>Cluster-43029.33140	predicted ORF protein
MVSWCFDLNDFKMVYIYLIAGALIWVFYTIWLNSRLPPGPWGLPIFGYLLWLDPKNPYVTLTTLSKKYGPIYGLNLGNVYTVVLTDPKIIKSVFSKDAATGRAPLYLTHGIMNGFGLICAEGDIWREHRRFSYNCLRQFGGAKISTQRKKMECLIMEHVLDFVQYMELDKNDQEIDILPSLRHNLGSVINLIVFGKSWTRKDEVWQWLQYLQEEAPKYMGVAGPINFLPIFRFVPKYRKIMSFIKTNQRKTYNVYRELIKEQEKVLENLDTDVNDDDESNEGKNVIQCFILEKQKKAPEIAKNLYHEVQFHHLLADLFGAGLDTTLTSLRWYFMFLAKNPLIQEEIRRELDDVLQDRLPSMDDLEELPLTEASILEALRIRPVVPVGIPHGTVKDLEIEGFRVPKGTMIIPLQWALHMNTRVWKNPDEYNPKRFINEEGKVEKSEYFMPFQIGKRMCVGDELARMLLFLFASTIVKKCSFSLKDENISTWGECGITLTPPDHKFIVKQIS*
>Cluster-43029.59200	predicted ORF protein
MDYYLGYFISIILAIFSIIKNYIRSVILVWSMKGPPALPILGNALLLKDNDALLQYGDHAHTLYGSFFRIWIALLPTVFIYEPKHLKIIMSTTKNNQKSLFYKALHNFLGQGLITNNGNKWKHNRKLIQPFFHINILEKFVDLFTECSNRFITKLNGERTVKITSFINECVLDILHNGVLGVPFDKDSPYRQGELQAIKRYIKPWLLFESIFNHTSSAHYEKRQKDNLYSYTKKILINRKKELKDKKITKTCFLDMFIEIAENNGQFTDEDVIQEIITFMLAGQDSVGATMAFSMYYIAKYPEIQEKIHKEIFAFDVNGKITTAELNEMKYLEQVIKETLRMAPAVPILSRVLTEDVTLDDKVFPVGTNLLISPFITQRLAHVYPSPQKFDPDRFEESNVEKMHPYAFLPFSLGPRNCIGYKFALIELKTMLFYILRKYQLTLPPGKDKLIFSYRATLRATGGVWITLTPR*
>Cluster-43029.76786	predicted ORF protein
MEIDKEVEPVFGRNPFVMKGAEWKNKRAQLTACFTSGKIKGMYAFLEKSANRMVQYISDETNPMKPLEAREVCMRFTLDNVAACAFGLEGRSFDDPYSDFRELADKFLNPDSLRQKIIFLLFALCPGILAKLKLKLTPDEVELRLFELIRGSLKYRKDNKIVRNDFLDVVSNLPTENGLFAEIDIVAHAASFFGDGYETSSRVMSFLLFNLASNQDIQEKLRQEIIEVVTKNNNKVDYELVHGCQYLDACLSESLRISSVIHHLGKLCTEDYTYTPTDPKFKKMTVSLKAGQPIMLPVEGLAMDPLYFDEPQKFDPERFISNGNINKFTYFPFGEGQRACLGQRFATTQIKVGLVHILKNFKLTVNSKTQFPLKIDPYYIMRHVVGGLWLDFEKLV*
>Cluster-43029.62259	predicted ORF protein
MPLDLEIIKYILVKHFNHFVDRGFYYNERDQPMSAHLFAIGGTKWKNLRNKFTPTFTSGKMKYMFQTVADCGISLDKHLNDEMDLTKPQDIKKILGDFSTDIIGSCAFGIECNSFTNPENPFRIYGTRVFAMTPFENLKLVFGLNFPKIARFLRITIMSEDVNAFFTKMVEDTVNYRESNDIRRNDFMQLLIDIKNNKQEGEQTGEGNSLTINEIIAQSFVFFVAGFETSSTTSTFLLYELARHQGIQDKVREEIHRVLRKYNGQITYDALNEMKYLGQVIDETLRLYPPVPLITRDCVEDYIIPGVDVKIRKGTRVLIPIRGIHYDEEYYANPEVFDPERFSEENKQSRNQYSHIPFGEGPRICIGLRFGMMQVKVGVIHILKNFKVTLNKKTTVPLKYEPISFIPKIVGDIWLDLKKIE*
>Cluster-43029.74476	predicted ORF protein
MVEIIFLIVGGVGAYIYFCIIKPWQYWKDRNVDQATISYILKNSYNFFAKKISMAEANVEGYKLFPNTRYMGAYQFTKPVLLIKDPDLIKDVTVKSFDHFMDHTNQISQNADPLWTKNLLSLRGQKWRDMRAILSPSFTSSKMRTMFTLMLECSQNFTEHFLRKDEKIIEIEMKDIFSRFTNDVIATTAFGLKVDSLQEPENEFYFMGKEVTNFGGFFRTFKFILLILFPKVAQALKISFISKRIRTFFTSLIDNTIKIREEKRIVRPDMIHLMMEARKGVQYKEENVVSEGFAAVKENVIISGNNSPTELTNMDITAQALIFFLAGFETVSTTMCFMGYELAANPDYQQRLRIEILEALDENNGKITYEALLKLKYMDMFLSESLRKWPAATLTERQCTKPYTISPQRPDETAVHIEKGFTIWLPVFAIHRDPKYYANPEKFDPERFNEENRVKINPYTYFPFGLGPRNCIGSRFALLEIKVLFFSLLQHFEIVPVETSKIPLTISRNNINLSSEGGFWFGLKRIKS*
>Cluster-43029.68359	predicted ORF protein
MEHLVEPIFFAIATVIVVYCVYKYFKLRNVLTKIDKIPGPDKVPILGNLLEILKCDTVQLFEKFREWRRKHGPVYQFTALGVVVVVVSGAEEYEEIVSGLKNLRKGVNYELVEPWLGQGLLTNTGHTWQQRRKILTPAFHFSILQQFVEIFNKETSKLVTVLKEESKKPSVNIVPLLSQTTLNTIAETSFGTTLDMKKQDDKNYVSAIHVLGQILVHRITRPWWHHNLLFNLLSPSAFKYRKTLNTLLGFTNRIIKQREENFNTFQVNDDNTLVKSKKLAFLDLLLNAKLTNGIVDDQAIKDEVNTFMFEGHDTTGTAICWILRQLTIYKEYQDLIYEEILSVVGKAGNHPNMNTLNELKLMERFIKETLRLFPSVPFISRKLDQDVVLHGYLVPKEANIDIWIYDIHRDPKHWPNPTKFDPDRFLPENCVDRHPFAFVPFSAGPRNCIGKVFGISYI*
>Cluster-43029.48459	predicted ORF protein
MFTMLVFIFLAILSLILSYYFIFVPHNFWKTRGVKQKGILPVFIQSWFSLFKRHSVGDMVKGLYDEFPNTRYSGTYQFGVPVLTLRDPELIKQITVRDFEHFVSRRTYIPEDIEPLFGKSLFSLKGQRWRNMRSTISPTFTSSKMKAMFILIKDCANKFTNHFVEDSNIVSVQFKDTSGRFCSDVIASIAFGISIDSLEDKNNDFYTMVSRVTDLTTFWKMMRFLGFLMVPKLYRLLGLTIFDANESQFFVNIVNDSIREREEKGIVRPDVIHLLLQTRQENTHEEETTTDEAGFAIVQEQKIEKSKRLTDITDEDIAAQCFLFFFAGFESVSTLMCCMAHELAVNQDVQDKLRDEINDAHAKYDGNLTYETLVRMKYLDMVISEVLRKWPSQAGAERICTKPYTLQPANKEESPINLDEGTVVIFPTFGLHRDPNFFPNPEKFDPERFSDENKHQIIPYSYIPFGSGPRGCIASRLAILETKIFFYYLLLKCDIVPIEKTCIPIRLIQRPSVIAIEDGCWLGLKCISNIKE*
>Cluster-43029.81172	predicted ORF protein
MSSLLILIVICCCCLLYWYVVWLQRYWKRKGIQQKNTVWLFGDLFWYMLRRESTADLVKRVYDQFPESRYSGIYQFTSPTLIIRDVDLIKKIAIKDFDCFPDHRIYTPEATDPLWAKNLFAAQGYKWKKMRPVLSPAFTSSKMKMMYNLITRCAKNFVKYNNSSEGSLIEVDTKDLYSRFATDVIATCAFGIEVNSLVDRDNGFYHRGCELTNFSSFWKNFALFGHLIIPKLYKLLNLKIITDDESRYYHNIIEKTIKMRKDKGVIRHDMIHLLMEAKEETNKTLESDKLPMWFSDEDIVAQAIVFYFAGFDSVTLLLSYLSYELSIQPDIQDKLRAEIQQTLSDGKGEMTYESLLSMNYMDMVVSETLRKWPINVVVDRMSVRPYTIEPNSSGEKPVTLEIGTVVWLPTYALHHDPQNYAHPEQFDPERFSEANKTKIRSGTYLPFGMGPRTCIGSRFVLMETKIFLFYLLFNFEIVPVSRTVIPVKVSTSTFNMKPEKNIWLGFKRCNNNS*
>Cluster-43029.59974	predicted ORF protein
MFWILGAILLITLFYYFGIKPLFYWKERGVKQDDLWTLLFSNWFSLFRRLTFYEFANELFGKFPGSRYFGSYMFNQPSLMIKDVDLLKQMTIRDYEHFNEHRAFAKEDVDPMWAKNLFALTGNRWRQMRSTLSPSFTSSKMKGMFLLMTENAQRFIDFFLKQNKDIVEIEMKDVSTRYCTDVIASAAFGLEVDSLTNANNDFYLKGKELTDLRSIYATFRFLVNMFASKLAKIFDIRIICADVGDYFNEILENTIKLREEKGIVRSDMIQLLVDAKKGNVKVDEHNNTTDTGFATVAEQLKAEGNAQITNQDIIAQALVFFFAGYDSSSTLMSYMAYELLVNQDVQEKLRDEIRDTLENCNHKLTYDALVTMQYMDMVVSETLRKWPSNPGMDRVCTKPYIIQPVTPEEKPVYLEVGDMINMPIYGIHHNPELFPDPETFDPERFSNENKSNIKPCSFQPFGLGPRNCIGSRFALLETKILFFYILKQFKIIPVDRTRIPPEWPKTIFTLIPTDGFIMGLQRV*
>Cluster-43029.91416	predicted ORF protein
MLVLIVEAIFALLFIYLLLEIKKPINYPPGPIWYPMVGAVPTLKNLSKSRGLYLAILKLAEMYNTKVLGLKLGKEKVVVVLSYPVVKEVLRREEFEGRPDNFFIKLRCMGTRRGVTTTDGPLWRSQRNFVTTHLRNLGYGRKPMEMLIIDEVSDLVSILKEHENEAVGVGSILAVSVLNVLWALVSGSRLDRNDLRLNRMLELLDKRSRLFDMSGGVLSQFPWLRFVFPEKTGYNLINHLNTELRQLLNESIEEHYSTWTKGREDDFIHSYITQMRSDSDPDTSFTEEQLIIVCLDLFIGGAQTSSNTLDFAFLMMVLRPDIQNKVRACLNESFTKEESINYSDRSRVPYVEAVLFEIMRFWYVAPLIGPRRVLDDTTLENYSIPKDTTVLLHVHSIHFDKEYWGDPDVFRPERFLDSDNKIIFHERFLPFGFGKRRCLGEILARSCIFTFFSEIIRKYQILPISEAEKPTGIPTFGITLTPEKYKARFIQVK*
>Cluster-43029.69013	predicted ORF protein
MISLICAVTVLGFLLLIILHKRYVNNIQKYLKDVAGPTPNPIFGNMLKFAVPTHKFLDVIEHLRDEFGSTFKIYTGPLSAVVVSADEQFVEYVLSSQNIISKAMQYEYFHNWLGTGLLTSSGSKWRKRRKMLTPAFHFSILKNFVGIFASAEDILIAKLEEFSGEGSFNIFPFISHYALDVICEAAMGVPVNAQLDGESKYVQNVKSISQVITQRNFSALHPRLYPFTINYYKEKMALKVLHAHTDAVIDRKLSELNYLKKEEISEDGIKNKRAFLDLLLGSTIDGQPLSRSDIREEVDTFMFEGHDTTSSAIAFTLYCLANHPEVQQKAFQEQKQLFGNSNVNATVEDLNNMKYLEMVIKETLRLYPSVPIFAREISEDCLWGDITLPKGIQILMVPYMIQRSAKYYHNPLEFIPERFLDIDGKNPYRYIPFSAGPRNCIGQRFAMLEVKSIVARVLRRFELLPGDQKIKLELIPELILTSKNGIHLSLKDRRQNGFK*
>Cluster-43029.37757	predicted ORF protein
MFAKKLVKISRHFRSFSIGKFEDIPSPIGLPLIGTTFSLLASGGPKKLHKYMDKRHRQLGPIFRDSVGPVSAVFLADPDEMRAVFSKEGKYPQHIKPESWLLYNERHNYSRGLFFMDGEEWYRFRKIMNNIIMKGDLSWIEQSCEVSTDLLVNNISRQDGREFKNLEEELYKWSIDVIVSVLVGASSYKECCEDVEGLVKKLASTIHKVFKTTCKLQLLPANLAMKYNLSTWKNFENSVKNSLEASNALLDVISSKTSNTGLLKRMQDEHLDRKDVNRIIVDLILSSGDTTAYTMAWVLYLISKHKQVQRDLRDNDNNTSLLKNVVRETLRLYPVAPFLTRILPENANICGYEVPANTLIVMSIYTSGRSDEYFKNSSSFLPQRWNRDKKEDLPMQQASMPFGIGARSCVGRKIAETQLQMTLSKIVKNFEVEILNERDIEDILSMVSKPSEPLRLVFGKIQ*
>Cluster-43029.14393	predicted ORF protein
MLTLIFIAALLVLWYVYVSSRRNTKYLKDIPGPKPNVFIGNMDDFMFIPNHKYFDVLMRYLREYGGIVKVHDGPLSVTLVVTDPAFVKHILSSRTFIEKSLQYDFMREWLGDGLLVSTGSKWKQRRRLLTPGFHFSILEHFVDVFESVGNIFIEKLEEEVGKQSADIAELVSLCTLDVICEASMGIKLDALNNKTSAFVRNTKTMCSIVLHRALSVIHPSIYPFTYTSFKEARAIKVLHAYTDKVIDERIKRRETSPKYEVDENTNVKVDKKLAFLDILLNAVSDGEPLSRRDIREEVDTFIFEGHDTTSSAICFTMFSLAANPIIQEEAFLEQKQIYGGERDGKTTTAQLQEMKYLELVIKEALRLYPSVPVLARKVPEDMEWEGHLLPKGLSVVLSTYAMHRDPENFPEPNKFIPERFENANLTNPFIYTPFSAGPRNCIGQKFAMLEMKSIISKVLRNFELLPATPTHELQLSPETILVSKNGVRIALKKRVY*
>Cluster-43029.40441	predicted ORF protein
MILTSSWIVDFLLFSSVGCFLIYKYVTRHFSYWKKRGVYYPQPIPFFGNFYDVLTLKTTIQEHMKKYWDKTDAPYFGMFILDEPVLVLKSPKLIKDVLVKDFSVFCDRRVATPTHPKMIHSVFFQKYNPWKKIRSKLSPLFTSVMMKNMHVHLEQINSRMTDFINNNTGELDVRSIGGHFATEMIARCFYGVNIFCFDEEKSLFRKHVHEIADFNVRNAVIQNLFFLKPKWITLFKLNFIQEDIMDFFHGVLQYSITSRPNNGNKIENLADLANKALQDKETGKADGVEMETVVSNAIFFLIAGQETTSTIISFTLYELAMNQKLQDKLRESIEVNVEKHGGLTYEGIQDNKYMDMCIKETMRKYPALPFLDRMPVRDYKLEGTDLVIEKGTSVIIPFFALHRDEKYYPEPEKYIPERFEDETINSDGLTFIPFGEGPRKCLGRRLGMIAVAMALSNVISLYRVEKCSKTPETIEFEPKNFALLSKVGLPLKITAIVKNTNKY*
>Cluster-43029.92595	predicted ORF protein
MFLLLAIIIPLLVYYIIKRKRQYDHIWKHLELIPSPYSIPILGNIYKLHTQESLFIRGRDLCKQFWPIYAMWTLETPIVIILHPDDIELVVSNIKHNEKNFIYNFVQAWLGTGLLTSRGAKWHNRRKILTPAFHFSILKEFVDVLIRETDVLVEDLKKMCDAPYVNVMKPVTEFTLNSIGETSLGVSLREDPKSLQYKKAVCDFGEYITYRATRPWLYLPFIYNRSPLYKKVTKATNVLHEFSANVVNERKKTFDQGISYSERKKLALLDLMLKARSEGADIDDSGIKEELDTFIFEGHDTTAVSLSFTLMALANEPKIQEQLHQELISIIGESKTPFQELGKLKYMERCIKESLRLYPSVPIIGRVTGEEIKTKTGYTIPKGCNINIHIFDMHRHPELWENPDQFDPDRFLPDNCSKRHPFAYLPFSAGSRNCIGQKFAILELKIALCGIVKNFKLEPVTKPEDIIYKSDLVLRPSNELRVKFVRRS*
>Cluster-43029.69234	predicted ORF protein
MFWILVGILLVTIFYYFGLKPLTYWKDKGVKQPEILTAFLENWLTIFKAISIVEFIKQRYQRYGAELRYYGTYTFNQPSFILKDVDLIKQMVIKDFEHFNEHRPFANEEADPMWAKNLFSLRGNQWRNMRSTLSPSFTSSKMKVMFVLMRENAQKFVDFYLNQDKDLMEIEIKDAASRYCTDVIASTAFGLEVDSLSNPNNEFFIRGKELTNSQGVKIMMKFIISIFFPKLMKVFNINLLTTEVRDFFTNLIEDTIKMREDKKVVRPDMIQLLLEAKKGDAPIQEHNPVSDTGYATTEEYLKSDITKPITNEDIAAQALVFFFAGYDSSSSLMSFLAYELCINQDIQDRLREEIKQTLEDCNDKLTFENLNNMKYMDMVVTEALRKWPVMSPIERVCTKPYVIPPTLPHEKEVYLNVGDVIELPVFGIHHDPELFPDPEVFDPERFGDENKLNVKQGSFQPFGLGPRNCIGSRYALLETKILFFYILNHFKIVTTDKTVIPVQLPKSVFTLIPTEGINMGLKRI*
>Cluster-43029.12188	predicted ORF protein
MILFITFVLILLIHYYVNRKLFWLSWKLSGPTALPIIGNALTFLCNNDDLLERIVTICRKYPSPFRIWFGPKFTVVLTDVEQVQQIVSSSNFITKDPDIYKFLEPFNGKGLITSSGIKWKMDKRLMSSKFSKKAISQYFLPMLDETDKLVDILKEKIDKPVFNIGPYIHRCAMDYINAIILGIETNAQFGELEQFIKVLHRIYTIIHIRILKVWLQQEVLFRLSSYWKDHEYGRKFFRNFIEKAIDNTKKRNDKKFNPIINQLIEMENKQYGFCTGNDLKDHLATLYTASEDTITLVISFALVLLGMYTDVQENAVDEIIDVVGDKNHKIQEDHLVQLPYIDMIIKEVLRLFPIAGFIVRKSEKETYLNDYLIPENCSVIISIYNIHRDSRYWERPDQFYPEHFLPEAVLKRNSFAYMPFSAGPRGCIGKHLAMMAIKIMLVTILQNFTIQSVGKVEDLKLKTDISVRPKDERFPVRLRLR*
>Cluster-43029.74864	predicted ORF protein
MRYWKERGIKQTKPVWFLGDNWGTLIRQHSLVDFIQHVYNSVEGERYYGMYQFTIPTLVIKDTELIKQICVKDFEYFVDHRSFVSSEADPLMSKNLFALKGQQWRDTRPVVSPVFTSSKMKSMFTLMLECSQSFNNYFLKQTKDSKEVDLKDIFGRFTNDVIATTAFGLKIDSLENPDNEFYVSGKEAVKFGFIRNLKFFGYLVVPKLFEIFKITFMGKKINKFFTTMIDDTVKIRTEKGIIRPDLINVLLEARKSLKQKAEKTSQNGFEEEHKAHLDQKGVKEITNEDIASHGMVFFFAGSDAVSNLMCFMAYELAINTDIQNRLRKEIKDTDDDCKGMITYEALVKMKYMDMVVSETLRKFPFAVMIDRICTKPYTISPISENEKPFHIEKGTPIVFPVWGIHRDPKYYADPERFDPERFSDENKDDMNPYAYIPFGVGPRNCIGLRYALLETKVLFYKFLSNFEIVPGPKTRIPLKLSSKQLNVAPEGGFWVVIRRINQ*
>Cluster-43029.54028	predicted ORF protein
MTLVGANKLKEMMSLSTNSHKLVFSLEVFIVTTLVIVVTYILYQKIRNRYYLNWIPAAPAPSIILGHAPELLDPTETLKSLRRHLEANNGLCTFEILGSKVIIASDPTFLEFLLGKTDILDKSTEYKYLNSWLGSGLLTAEGPKWKKTRKVLTPSFHFSVLESFIDVFEANGDILIELLEKEAAQDDVDIFPYCTMTTLDIICETAMGVSINAQRNSQSDYVTSVKEKCRLLIERSFSLKRFSILYYLSECYRRDVEYVKILHTHTSEVITSRKELKKHTKDELENGKNDVGMKKKKVFLDILLESTINGKPLTDTEIREEVDTFMFAGHDTTSTAISFCLYCLSTHQDVQKKVVEEQKIIFGTDKNRRATNRDLQEMKYLEMAIKESLRLYPSVPYTGRKASKDVQYKNGKIIPKHAEIISVIYVANRNPKYFPDPDKYDPDRFQENAQTLPYTYLPFSAGPRNCIGQKFAWNVMRSIISKVLRNYEVLPCGHEIVLSAEIVLKSKNGIRVKLRKRDWEKI*
>Cluster-43029.76813	predicted ORF protein
MRYWKERGIKQTKPVWFLGDKWGTIIRQHNMVDFIQHVYNSVEGERYYGMYQFTVPTLVIKDIDLIKQICVKDFEYFIDRRPFVTSKDDTLMSKNLFALKGQQWRDTRPVLSPVFTGSKMKAMFTLMLECSQNFNNYFLRQTKDSTEVELKDIFGRFATDVIATTAFGITIDSLENRDNEFYVRGKETVQFGFIRNLKFFGFLLAPKLCEILKITFMGKEINKFFTKMIDDTVKVRTEKGIVRPDLINVLLEARKSINQKAEKTSQTGFKDEHKTDSDQKGVKVITNEDIVAHAMVFFFAGSEAVSNLMCFMAYELAISTDIQNRLRKEIKDTDEECKGVVTYEVLVKMKYMDMVVSETLRKYPFTVMFDRICTKSYTIRPINENEKPFHIEKGTTIMFPIWGIHRDPKYYADPERFDPERFSDENKGDMNPYAYLPFGAGPRNCIGLRYALLETKILFYQFLSNFEITPGTKTKIPLKLSSKLFNVAPEGGSWLLIKRIKQ*
>Cluster-43029.24503	predicted ORF protein
MGLLLTIAFIVFTISYVLYKKYINSKYMKNVPGPPSNFFFGNLFYVLLRPKHEHLNILVELLEKYGPMIKCYPTLVYMILCTTDIPLLEHILSSSRLIDKSEYYGFIRSWLGDGLLTSSGIKWKKSRRMLNPGFHSSKMENFIDVFENVGDVFIEKLENNIGKDSFDIFPFTALCTLDVICEAALGTKLNAQDGDSSDYVESVKVMCSIFTSRLSFPLPPLLYPLTMNYYREKKALRILHGRTENIINRKMLERSAERAKMGNTNKEDVKKNTSLLDILLESTIDGQPLSKTDIREQVDTFMFAGHDTTATAISFTLYSLANNPEIQEKVYREQIQIFNTDNMKTIRPNAADIQKMKYLDMVIKEALRLYPPVPLLGRELPRDKDMEWGGNVFPKGLNILIPIYAIQRNPKYFPEPTKFIPERFEDSNGTHPYVHIPFSAGPRNCIGKKFAMLEMKSIISKVIRNFELRPSHPCVDLKLVADVVLTSIDGIPLSLIRR*
>Cluster-43029.14286	predicted ORF protein
MINELFYTFSTFNCIIVIVVFLIVGYRPPWWNKKAIGCARKEIQDIPGPLSLPLLGTRWVFTFGGYKFNKIHEFYEDMYKKYGPVVKEEALFNIPVINIFEKSDIEKVFKSSGKYPIRPPTEAMAQYRRSRPDRYASTGIVNEQGETWYHLRTYLTAGLTSPKTIFSFLPQVETITDDFCNLIKQKRQKNNIVADLEDVFGRMGLETSCALVLGHRLGLLLPGEESDFAKVLAEAIHQNFVAIRDTYYGLPIWKYFETSAYKKMAESEDTIYKLALELIRTADEATQESVVFQSVLKADIDDKDKIAAIVDFIAAGIHTLKNSLAFLLYLVAKHPGVQEKILEDASKAYSKACVMETFRVLPTANLLARVTEDDLELSGYKVKAGNVVVCHTGIACKNESYFDNATEFRPERWLNEERSSTTYNSTFLVTPFGIGKRICPGKRFIEQVLPMILENVVRNFEIETVGPMELQFEFLLSPKGPTSMIFRDRV*
>Cluster-43029.20657	predicted ORF protein
MLNELYTKAKAQGKQYCGYYDSFIPTLLPIDLELIKNILQNDFSHFTDRWKHVDVERDPLNGNLFSLQSEKWRPIRVQLTPTFTSGKMKMMYQTIIESIGALQEVLDEKASSTNPIDIKDILGCFTSDVIGSVAFGLETNTLKNPDSDFRKYGKRILSMTPRRVMTYIALGILPSWLTKLFGLKIFQKDMENFYINLVRDVVDYREKNNIFRKDFLQLLIQLKNHAELEDDCSNSLQKSENSQKGLTLNEMAAQSFVFYMAGFETSATTMTFALLELSQNEDIQKKLRSEINRVLAKHNNTLTYAAIMEIDYLEMVILETLRKHPPVSNLARVCTKEYRVADGDFVIEKGTVVNIPVYCIQRDPEYYPDPDRFDPERFNEENKAARHFAAYLPFGEGPRICIGLRFGKLQAKIGLCSVLRNYKVTLNEKTQLPITYETGFISSVKNGVWLNLEKI*
>Cluster-43029.44423	predicted ORF protein
MILVACVVFLIVIITCLYATRSIKKRVRFIKLLSTLPGPEQKHLLGNLIDLRAKPTTFFKHIRAWSKNYGPLYRVSLTSLYPAVNIAGSEELERIICTTKNIEKGIVYNMLNLWLGTGLLTSTGSKWHTRRKILTPAFHFNILQQFLTTFHSETKTLVDVLEKETEKPWTNVVPIISLFTLCAISETSMGATLNMKSETDRNYITATFKIGKLFFYRLMRPYLYSDWLYYNMNSQGRVENKLVNTLHTFTDGIIRKRAENFEMFETNEADEYNYYARKRMAFLDLLLNAKMSQGIIDDNGIKEEVNTFMFEGHDTTSMSICFTLMLLANYRKYQDEIYDEIMTVTGDNEQDPDINQLNEMKLMERFIKESLRLYPSVPYIARTLDEDVVINGHFIPKGEMVHIHIFDIHRNTKDWSDPEKFDPDRFLPENCVDRHPFAYVPFSAGPRNCIGQKFAMLELKAVLYGILKNFILEPVDTPDTVVLVPDMVLRTNHELLKVKFCKRHDTN*
>Cluster-43029.64913	predicted ORF protein
MVFNALLLTCIVSAILLISYYCIRSHNYWKNKRILQEKSTLLFGDAFLYIFGIESFAELLLRLYNKFPSVRYYGAYLFNYPILIVKDPELIKEITVKDFEHFVDHSSWLPENVDPLWSNNLFSLKGEKWKESRAFFRTAFTSSKMKFMFGLMRDCAKNYVEFYKEKDKDFLEIDLKPSLRHFTCDVIATTVFGVRANTLRRPNATFYHMGVEATNSSGIRSLIYLLHFVLPDFLVKLLNIKIYSNRVRKFFVTLVENTMKAREENGIVRPDMIHIIMEAKKGKSQITEENTIDTGYAIVEADNIYTGSQIKSKMEITNTDILAQSLIFFFGGFDTVSTLMRFMAYELAINTVIQDKLREEIQANLSPNDDLVSYETLLEMKYMDLVVTETLRKWPSGLAMERICTKPYTLKAKHLHERDVTLEKGTLICMPTIGLHRDPEYYPNPDVFDPERFSDKNKANIKPYTYFPFGVGPRNCIGTRFAIIEAKVLFFYLLKTFEIVPVPNSKIPIKIRKSNFHLDGNGWIFGFRKLE*
>Cluster-43029.106926	predicted ORF protein
MKRDLKKRETNLTSEKFDTELYKWALESITTVALNRRLGVLDDNCDENSDAFKLISAVLKMFHHIYVLDVLQPYWKFVKTKTLRDFIKNSNFLTNTISKLIDEGLAEQVDASVPDHELSVFQRLVKVDKHVAFVMTLDMILAGIDTTGKSLGAALYYLASNPEKQNKLREELLKYLPEKETVITDEVLSKMHFLTAVLKESTRLAPVALGNLRTTTKNIVVGGYQIPKGIDLFTVHLHSSTMTDKYIKEPTKFLPERWLRSVNDEYSSKNIHQFTQLPFGFGPRSCIGRRIAKLELEIATANIIRNFELSWNQPEMTFRGKFLYGFDDPLIFTVKEL*
>Cluster-43029.27430	predicted ORF protein
MLFVFVWMIAALPVLLYIFVKWRHSFWLRKGVVQIEPEFIKGNTGNVRTKTHLNIVIQKLYEHFKNEGHKFGGIYDKLNPVFIPVDEKLVKSILQTDFQNFVNHEGYVNEKNDPLTGHLFNLRDEKWRNVRAKLTPAFTTGKIKLIFLTMLEASTGLVELWKGHAASKHPVDIKNTLAHFSMDIIASVVFGIESDIQINPDSEFKLFTSKLMVPQDINSKLTFRESMQETFKAFTDLIPEWVWIRLGVRYIPKFFEDFLVRVVSDVVEYREKNNVYRKDFMHQLIQLKNMGELTDDEALTTDSNKNIYLTLQEVVAHSFVFFIAGYETTSTAMSFALLYLALDQKMQDKLRSEIRQVLDKHNDEITYEAILEMKYLEQVILESLRMHPPVGVLTRICTKDYNIPNTDVVIEKGRMVMLSVNGIHNDSDIYPHPQVFNPDRFSSENKNKIPPTAFLPFGEGPRFCIGSRFAIVQAKLGLCQLLRNFEVTLSEKTQIPITYEEKLHFPTVKGGLWLNVEATS*
>Cluster-43029.86380	predicted ORF protein
MFVTSHGFYDISVVIVTFIVISVFYVNYKYTYWKRKGIIQLKPTFPTGNYARNFPRGISIGGITKKYYDELEHKGCKFGGVYLGLSPYLVVIDPTYAKDILTKDFQYFTDRVMYNNSKDPFTVHILSQTGSDWKNARTKFTSMFTSSKMKNYHESMEKCTEDLREKLKELADKNSDVDIFETIACFTTDVISSVIFGIEAHSFKPSQAVFRKMGRDTFAEYSYKRQVALFLTLCYPNMARIMNMGNIQAHIQDFFLRFVKEALEYRRKNNIYRPDFLQLLIEMKDCDDQLTHEYLTSQAFLVFSAGFETSSTTTSLALFELGMHKQIQKKLRTEINTVISKYNGKVTYEALKEMTFLDQTFFETARKYPLVPTLGRVCVKNYTFENSDVSIEEGTGVLLPVLGYHRDPKYYPDPLKWDPSRFDNKNEKHQGYFPFGDGPRNCIGSRLGLMQVKLGLAVILLDYEVSVNPSTETPLELDELTFVLKTKNPVLIRLTKI*
>Cluster-43029.44325	predicted ORF protein
MIPLVLIGIVIALFYYVAIKPLSYWKDRGVIQGDPVWLLGDTWRCMLGLESFADMIQRGYNLSQEARYTGLYQLTTPLLLIKDPKLLKQLTIKDFEYFMNHKQFVPEEVDSVWSKNLISLKDHKWKETRPVLSPFFSSSKMKMMYSLMAECSENFVQHYLKLSKGTDIVDVTVKEASVRFSNDIIASAAFGIHIDSLKEPNNTFFLMGRAIMDFPLLNRGFKFFAFFMLPKLLKFLKIEYFDRISREFFVDVIKRTMKMREESEIVRPDMIHLLLEAKRGVQHKDERSISDSSFTTFHEVKLEKPTETMEMTEEDISAHTLIFFFAGAESVSSLICFMSHELAVHPEIQIKLREEIVNGFKECNGKLTYDALMKMKYLEMVVLETLRKWPNFVGTDRECNKPYVLRPEKPNEKPLVVEKGTVLALPIMALHYDPQYFPDPQRFDPERFSDENKKNIDPYTYFPFGLGPRYCIGSRFALLEIKALFAHLLKSFEIVPTKKTAIPIILAKSNVNNYPVDGINLGFKPLR*
>Cluster-43029.31883	predicted ORF protein
MSIWYFCTYFLLILFLTSILVLKKLKNRIVSTILINKLPSPKGLPILGHFFVILLDDDMFFKNCREWAKKYGPMYALSSTFLFASINITGAEEFEKIASTTKNTKKSTEYIFFKRWLGQGLLTSSGSKWQTRRKILTPAFHFNILQQFLKIFNKETNRLVANLEKETDKYYTNIVPLVSQFTLFSITETSMGTTLDINNEEDKNYISAIHQIGPIIFRRMIKPWLFFDIIHELFPSGRLEIKLVKILHSFTNNIISKRAKTFEAIEYEKENRYMSSKKNRLVFLDLMLDAKLKDRFIDDEGIRDEVNTFLFEGHDTTAMSICFTLMLLANHEHYQQMIYNELMSVYGDFKDDPDIKDLNELKIMERCIKESLRLYPSVAFIARTLDDDMFLKGYILPKKSVVHIWIYDIHRDPKYWPDPEKFDPDRFLPENCINRHPFAYIPFSAGPRNCIGQKFAMLEMKAVLCGILKNFILKPVDTPETIVLKSDVVLRTKDTKLRMKFCKRST*
>Cluster-43029.15394	predicted ORF protein
MLLSSSWTVDFGILLLSGIVLLYSYISSKQKYWKKRGVLTPKIQPIFGHFIDIVLGRTTIAELLKRYYDEMDARFFGIYVFGDPYLIIKDATLAKTVLIKDFDNFEDRNIAAPEHSRISQSLLFMQKNPVWRENRTKLTAVFSSGKLKRMLPIFLRSHENLSKYLQENRKVMEAKELAAKFATDVISSCAFAIDSKCFDEKPSDFRKNGRRIFDSNLRNAFVQYVYFFKPKWAATLKLDFLEKDVENYFCEAFLESMKSRKDTASFNDLIDVLNDLKSKKEFSSNAEDTACALAITFFLGGYETASTTISFTLYELAKQPKLQDRLRCEIQSMIQNYGDLTYEAINDMKYLDKCIQETLRMYPVLSFLDRRCKTDYRIENSDVIIEKDTPVLIPLYGYHRDGKYFPRPHTFDPDRFAVKTSGSERAYFLPFGAGPRSCIGGRFGKLTTKVGIISFLLNSRFTTCEATPDPLVFSTKSTLLQSTVGMPLMFNPLD*
>Cluster-43029.77583	predicted ORF protein
MSSICTVTQSFIKVLNLTGTVGNPKRLAGGPNVYTSQKISKSLLLTIGLILLIWYVQYLWKRRRLYILSWNIPGPFAFPFIGAAYCFLGSETSDIMEAIIKIQKKYPTLCKVWLGPRLIYFVSKPEHIEKILTSNEALNKDNLYEFLSLGIGYGLMTAKAPKWKKHRKAIRPAFNQKVLDDFQQIFANQSEIFADILGKYVGTKEINLFRLVSNCTLDIICETAMGLSMNLQTTDCDFGLNMDRLMEITTYRIFHIWHHLRFTWNLYPMSKEYARCLKKFKVFTESIVRMKIEKSNAERARKDSLTESFVDGKKYFILLEMHLVSLRLRQLHLIFGAHHSGLESRKQKPKKITAFLDLLIENSNFTEKEVKEEIDIFLIAGTDTTASVLCCIFTMLGMFQDVQEKVYDEIIDIVGPDRSVLPSDLPKMKYTERFIKETLRIFPVAAFFARSITSDIDAGDVVFPAGSTAFFGPVHIQRNPKYWPDPLKFDPDRFLPENVSKRHPCTSIPFSYGPRNCIGAMYAMMNVKTVLGTVLRRYKMYTDYKSVDEIRLKTNIVLRMKDGPKVWIERR*
>Cluster-43029.58135	predicted ORF protein
MGYFLDSTVVDLLIVLTTVLVSVFMYFQYSVKYWERRNIPSLNQGFPKFVGGRSLHFSLVHKVYYDELEKRQMKYAGVTLGTRQILVIRDPDLIKDILTKDFEYFTNRQVYYQEKTDPISAHLFSLRGERWRNLRQKLTPTFTSGKIKSMFPALVELSKFLVQAFDEAAQKKGDIDIFEFSAKFTTDVICSCAFGLESNTFGDPNSEFRSWSKKIMELGSLSHKLSIMLIANAPQLAYNLGVAAIRRDLSNYFHNLVANTIKYRKDNNKKRPDFLQSLVELQENTAGSDNAFTLEQIVAQVFLFFIAGFDTSSSAISYCLYELCKNPQMQLKVKEEIDSVLEKYNGELKYDALAEFKYLEQVIDETLRLYPPLVNLDRTCVKDYKMRNGKGTIGKGAVILISLVGIHRDAEFYPDPEKFDPERFSAENKKERHPYLHIPFGDGPRNCIGKRFGVMQTKIALIQILRNFRLTVSPSTKKLTYKSHGLFLKPKHPVYLLADKI*
>Cluster-43029.26450	predicted ORF protein
MLITPSWTLDLLLVVSVVIYLLYKYFTRHYDHWKQLGIYSPKPIPFFGNVYDIFTFKTTIAKGLKDLYDLSDEPYIGIYVFDVPVLLLRCPKLIEQVLIKDFSHFRDRSLACPKHNPFIANFLLFQHYPEWRKTRSKLNAIFSIGKLKGMYYTSKLVLVALDDYLKNNLGVIDAKDLACRFSTEIISNCWFGLSSNCFDTDQSSILAVSRRSFAFTFRNAVVQMLYILKPAWVEFFNLNFMEKSDQDYLLNVFKDVVESRRTENRKNKGIAKDYIDILLEATEYQNKNSNSNIGITEAMSNSLQFFLAGTETMSGLQSFALYELSIHPIIQDKLRKEVIKVVEKHGDISFESLRDMEYLECCICETLRKYVSLQIIDRKAVEDYNVPGTDFIIKKGTVVYIPLHALHMDEKYYPNPEEFIPERHQKNVENDGVFNFMPFGAGPRICIGERFALMITKMMLASLMLSYEVEPCDRTCIPVRLETKSFSFQSVGGLPLRFKLINTVKLK*
>Cluster-43029.82633	predicted ORF protein
MYCLIYFAITSFLILIYLIRRNLKHLDAIPMPPCNVISGHIFTLFKPTEILDKITSYSIQYGGIIRIYIPPVRPTVVVACPKIIHLLTTSKYSLNKAKDYQFFDEWLGKGLIFAAVSHWQKNRRLITPYFGRLTLMTNFVKIFEKHGDQLVEHLSNELDNKDFDITSLTKSYTMDILCETSMGVSTIEDKYKQKYFKIVHRIIQITLRRMGSAIKRFNFLFILTRDAQIYRRDLKVIEDLFEKIVGERIIRQQEEENEEPTILDMLLKLKSSSSMKYIQNEVNNFLLGGNDTAAAALAFTIYALSKNPEIQEKVLSEQIDIFGKPDVNSIVSYADLQKMKYLEMVINESLRMYPPIPFIGRKMDKDIVLDNGVVLPKNLNVVISIYGCHHDPKHFPEPDKFQPERFLSDIIPCSFIPFSNGPRNCIGRKFGLLLLKSSIAKIIRNFHILPADTDYEMKLFPSLVLATTNGVRISLKRRKIVC*
>Cluster-43029.62747	predicted ORF protein
MLLTSLWIVDIGLFVMIIVFSLYKYSTRKFDYWKKRDVPYDKPVPFFGNFKNVLLLKTTVGEWLQKSYEKEYDKPYFGVFIFDEPHLILKCPKLVKQIMIRDFINFTDRTVAYPDHDKVLSNFLFFMPNPQWKGTRSQLSPTFTSGKLKGMFPIITNVAEDLQKYLSNNQGVLDAKETVAKYSTDVIAKCFFGINAHCFDDENAMFRVLGRAMFDFRLRTAFSQSAYFSMQNFVKWFRINFFEAWIIDYFTDSFRKAFDAREKSQQRHNDFIDILKDLKIKGEHEGVFEQEQLGGASMQFFAAGFETTSSAISYTLYELCMNENIQNKLRNEILDHIKDNDGITYDSVLNLSYLDMCVKETLRKYPVIPFLDRKCLNDYKIPGTDLLIEKGIPVYIPLFALHYDSKYFPEPNRYNPERFLNTNFNSDGLVYIPFGDGPRSCIGERFGLLSTKLGLIYILTKFEVKPCEQTPKYIEFEPRSLVLQSKLGLMMKFVELPSA*
>Cluster-43029.65165	predicted ORF protein
MSVLIFLLTVIANFFLYWCYDIYRKNKLLEKIPGPPPIPFFGMKLPSDIYGFHKMLDKLHAKYGKTFKMYIGGTMQVLTSDVHLIATLTSKPNPNIIKSNSYELLEPWLMDGLILSEGELWKNRRKLCTKSFHVSLMPDFFKTFNAAASTLTRKLGEAADKNAVIDVIQYTSKMSFDIVAETSFGVKLNSQDGNHVEYINAIAEYTAIVMEKIFSVWKRVRLLFKIFNSKRYSVQEESLIILNKTAMNIIQERREINSKAPEKVSKSKHNSILIDNLMQHPGIDDSYILAEGNNFLFAGQDTTSASLSFISYELSKQPDIQEKLYEEISSYVNGDINNLTQEIVSEMKYLDMVVREALRIRTPIPFIQKQVIKDTLIGDTMYPKGTTISILLYWLHRDSEVYPDPEKFDPERFSPENQNNRSSFAFLPFSAGGRNCIGQKYALLEIKTALSRIIYEFTIHPTKNFKLELGLGAILRSKHGFPVKLHRRQ*
>Cluster-43029.92705	predicted ORF protein
MMIRCRLVKRHVDYFVKCTYIVNIFYSIRYYGTYQFNTPILLIKDTDLIKRIMIKDFEHFSDHRTFIPDTVDPLWGKNLFSLKGQKWRDMRLVLTPSFTTRKMKNMFILMKECAENFVRHLEDKSEEIIELDLKDTFTRYSCDVIASTAFGIETNSIQVPKNEFYQTGMELTTFSGLRSLIFFVAFFLPDYITKLLGIRVFTEKMTKFFTDVIDQTIKLRTDKGIKRPDMIDLLMEASKGQCIQEDENIIDTGFATAKTYIANKNKIASKFNLSNVDIVAQASIFFLGGLETVATEMRFLAYELAVNFDVQTRLRNEIDATFQKCEGNVTYEVIMKMNYLDMVVSESLRKWPSGVNLERVCTKSLRIPALQSHEKDIIIEKGTLVWLPIMGIHYDPNYYTDPNKFDPERFNENNRSLLNDYNYVPFGVGPRNCIGSRYAIMEMKVLFFHLLRKFEIIPVEKSKIPIEILKRSFTLDGDCFWFGLKRIYPK*
>Cluster-43029.11398	predicted ORF protein
MLRCPKLIENVLVKDFGYFRDRSLACPKHNSCISSFLLFQHYPEWRKTRLKLNTIFSIRKLKGMFHTSKHVLITLDDYLRTNPGVIDAKELAGKFAIEIISKCWFGLSSNCFEDDKSRMFDVYIGTFAFTLRNAVIQLLYVFKPAWVEFFKLDFIKRSDQDYLINVFNTVVESRIAANQRNKGVAKDYIDILFEAKENGDEKSNTIGLTEAMSNTVQFFLAASDAMSGSLSFALYELSIHPKIQAKLRKEVVEVVERHGDLSYESLQDMKYLECCIFETLRKYVALQILDRKAVEDYVVPGTDFVIEKGTVVYIPFYAIHMDEKYYPNPQEFIPERYQENVVNDGGLNFIPFGAGPRQCIGRQFAMIKSKMMLASVMLSYEVEPCARTPIPLKLEPKSFTFQPIGGLPLRFKPITTIKEQ*
>Cluster-43029.23918	predicted ORF protein
MDNNKSSEYTSFGILFFPLAITIFIYLIQLLWSRRKLYLCSWKLPGNVAFPIIGHAHKFMFCTRVGILKFIVDEFVTSPSISTLWIGPILYFRISQPEYIEKVAMNKTLEKDLVYQLFEDVVGQGLFTAPVKIWKPHRRTIAPCLNINILNSYVETFAECSNRFVRLLKELHGKQDVDWKCLTTRYTFEAFSKTGLGVDIDVISAEESDEDLGNSSKWAYDIGTTKLKSLQYYIEPIWTYSSLKKEFDKHKDIINKIILSCVKDKLQNCKQQDAPVMKGKQVNFLDLILYKSNFTEEEKLNEIRTMVTAAVDTTGVAICNILLMLSLYPEVQEEVFEEVVNVVGYERDIENSDLPSLKYTEMVIKECLRLLPVVLFFSRIVHEDLDLGDIVLPGGSNVAVIIYLVHRNPTHWKDPSKFDPYRFSPEEVAKRHPCAYIPFSYGPRNCIGWQYAMINLKTIISTIVRQMKVSTAYASLEEVQISWGFIMSVANGYKLSFQPRENIHSR*
>Cluster-43029.24230	predicted ORF protein
MLFSNTILCNISIFCTTVCIITYTYIKWKYGYWKRKGVVQLQPVFPFGNYFKALPRGVGLGYVTKTFYDQFKKMGVKFGGVYIGLDPYLLIMDPAHAKNIFTKDFQYFTDRGQFYSERDYMAKNLFTEEGTEWKSIRSKFTHMFTAAKLKNAFGTMKHCTLDLKKRLDESYAKDADVKIMETLGCYFTDVVGSAVYGIEAHSFKRPDAVFRQMGRDGFYKFSLSDRIMLFLSVCYPKLLKKLPLRSIFQHQISEFFEDFVALAVDHREKNNIHRDDFLQILMGLQNTDLKITLKEITAQSSLFFFAGFQSSTFTSSLTIFELALHQDFQDRVREEIRSVLEKYNGEVVYEAIGEMNLLSQAWHETTRKYPPLPTLNRVCVKETYTFENSDLTIEKGTPVIIPVLGFQRDENIYPDPLRWDPDRFADKDVKYEAYYPFGDGPRNCIGLRFGLLQVKLGLATVLRDYKVTISPKTKLPLKFDPLTFLTSPDVIYVNLTKVD*
>Cluster-43029.66374	predicted ORF protein
MMPLIFECTNEMTKYLLENQRVLEARELTVKYSTDVIAKCAFGINAGCFRNNKAEFRERAKPIFMNTWKNAIVQAMYFLKPSWLDTFKLEFFDKGSIDYFKEIILETMYNRSDDVKYNDLIDIMKDLRKQKEISEVELDDAKLVAVAIQFFLAGFETTSSTISFTLHELSLNKKIQNKLREEINDVIDKFGELTYESVKELRYLDCCIKETLRKYPGLPFLERKCDKDYPISDTDIVIKKGMPVFISVYGLHLDEKYFPDPYRYDPDRFTDGKDNHKLAFLPFGDGPRGCIGERFGRLSVKLALISIIRHFELEKCDNSPDPVEFDPKCILLTSIGGLPIRFKQIIK*
>Cluster-43029.27546	predicted ORF protein
MFLVIILLLLLLAYYFNRRRKNDEFWKRFMAIPGPKGMPIIGTLPISTDEEERWLEFGSFSKQFYPLYKMWCLNLSAVFLLSPEDIEKVLMSPKNMQKSFMYDYLKDWLGNGLLIADHERWQITRKLLNPAFNFNILQEYVHTFNEESQRLVRNLNEECHKPYVVTAELTKNYSLNCIGSTFIGLQLNKNINFENYKSILEAYMKSLVYRAANPLMMVPYISKWTRSYREGEKIAQKLHQISKTVLEENKKIFEQNINDPNQRKLNLVDILLRAKNEGADMDDTNIRDELNTFLFAGHETTAGVLSFFLFSIGNEPEIQEKIYEEIMSIPGDPDDPTLNQLQELKYTGLCIKECLRLYPPVPFVSRVAGEDIKTKSGYIIPKGCNLVLSIFDVHRSPEIWEEPDKFKPDRFLPENCKGRRSFAHIPFSVGSRNCIGQKFAILELKAAIYSIIRNFKLESKHTPEDIRLFSNVVLRTKDIYLQVKFIPRK*
>Cluster-43029.36509	predicted ORF protein
MILTYVGISTMLLLPTVAVLLYFYMIRNFQYWKKKGVPYIPPVPFFGNYYKMITYRTSMAVGFKQLYDQIDAPLVGIFVLDNPVLMIKSPKLIHDVMIKDSGNFIDRTTAPSDHDKVSGSILFLEKGSKWKKSRENLLPLFSPLKLKRMFPVFEKISSKVIGKNRNENKINLKEIITIISTDVITRCLFGVETDCLENDSEFLKYIERLFSFSWRNSFAVFSYFSKPELVKIFKIEFIERSAVDYLGAVALEALKNRKTRTGKSQDLIDILKNVEDELKMGSKELSTEGIQDILGKALTFFFAGIDTVSYTCSLILYDLTINPHIQVKLRNEIKTKFHDDDGITYESINCLKFLDMCVSESLRKYPLVTHVCREARSNYTFAGTDITIEKGTSVYIPLYGLHMDEKYFPNPTEYDPYRFEKSHCNDGQLYYLPFGNGPRVCIGERFALILMKIVIIQFLLNFELEKCPATPEKIEFELKSYFMRTKEQIYVGLRPL*
>Cluster-43029.94585	predicted ORF protein
MLETSTIAYLTIVIGLLLLLFYRYMSIKQQYWQKKGVYTPKTVPIIGHFLDVALFRCSMGEWLRKYYDVTNKKYMGLYIFDEPFFVVRDPEIINNILIKDFDHFVDRNVAAPKHDNVQSNMMFFQKNPSWRVVRTRVTPAFTTIKLKAMMHLILEASNGMLEFLHKSQGIVDIKEMAAKNSTNIIAKCIFGINSHCFQRDKAPFRENGRPFFSNSLRNCLIQTLHFLKPSWVEKLRIGFFKNSTVRYFESVLLDTMYNRSDDDRYDDLVDIMKDLQKTKKVSDVELDDAKLAGLAINFFVAGFETTSNTIAFTLYELSMNKEIQSRLRREVTDAIEKSGGFTYESLKDMHYLNACINETLRKYPTLSFLDRRCNTNYRVPGTDVVIEKGTGVFIPSYGLHMDANYFPNPQKFDPERFRTKVNGSKPIYLPFGNGPRKCIGERFGLLTVKISIVRIITKFELDKCESTPDSIKFDPRCLIFTSATDLFIKFEPLTHQINSN*
>Cluster-43029.93682	predicted ORF protein
MLVSSNFSTDVCILLATLSIIGYFYIKWKYGYWKRRGIAQLNPVFPLGDLHLALPRGPIIGYLSKKFYDQFKIMGEQFGGIYLGLDPYLFIMNPQQANRILKDDFQYFENRGIFYSEKDPLWNNMFSYNGDEWRRIRPKFTNIFTPSRLKYFFTTMTQCAENLKEHIEKHWRSQEDVYIQDTFNSYFTDVIGSVVFGIEANSFKEPNAVFKRMGNDIFHNLTLVERFVMFVIMCYPDFLRKFPIKSIFPERIRVFFVNFVKDTIEHRRKNNIHRNDFMELCMELEGTQLTIAEITSNLTGFFLAGFETSSTSASLTVYELALHPEFQQKVREEIHEVLEKHNGEIVYEAIGEMQLLTQAWQETVRKYPVVTTLNRSCTKDYTFSNSNVTIKSGTKVLIPILGYHRDEKLYPDPKIWDPKRFADKNVKHEAYFPFGEGPRSCIGSRLGLLQVKLCLATLLRDYEVKISPKTKVPLKLDPLAFNSSPKDIFVNLQKIR*
>Cluster-43029.106935	predicted ORF protein
MMLLTTSLPTDVTILLGLLLCLLYIYIARSHQYWQKKRVHTPKIVPIVGHVLDVVLFRTSLADWIKRYYDDTRERYFGLYIFEEPIFVPRDAKLIKNILIKDSNHFMDRFIGHAEHDDVQSSILFFQRSPDWKAMRNKMTPFLSSGKNKAMLPLMLECNVEMIEFLRKNQGILEAKDITAKYTTNVIARCAFGINPKCFENECFRDRAKPFFSSSWRNAFSQTVYLLIPSLVNKLKLDFYEKATTDYFQTIFIDTMHSRSHNDRYNDLIDIMKDFYRDGDASVGTDISKSAGVAIQYFTAGFETTSSTISFTLLELCFNKEIQDQARQEIDDVIEKFGGITYEAIKEAKYLDFCISETLRKYPVSPFLARTCTRDYQIPDSDLVLDKGTAILIPAYGLQMDSTHYPDPQKYDPERFRNFSKDFGLTYVPFGDGPRSCIGERFARLIIKVAVMDILRTFELKECVNSPNPIHFDPKCFLLTPKTGLYIQFTEITHQI*
>Cluster-43029.20736	predicted ORF protein
MIFTSSWIVDIVFFGILGMYLSKKYASRTYSYWEKRGVVCPSKPSLFVGNFGDVILLKKTLGDWIKDLYDSTNEDFFGVYIFNSPLFVPKNPDLIKDILVKKFEYFCDRNVAAPGHCEITSHLLFIQKSPDWKNDRSKVTPAFTSVRLKSMVPLVIACAEEMSKYLRKNQQVLYVDQMTSSYSIDVISECCFGINPHSFDRDPTYFTKQGRRIFDFTFRNVFSQFIYWFKPSWVNILKLEFIEKEVIDYFSEAFIETLKTRKLSDRRNDLVDILNDLKDAKEIDRDGSDRSTVCGLAIMFLMAGIDTSSTVITFCLYELALNPRIQEKLRNEIQKTVLKHGDITYDGIQEMLYLDMVFLETMRKYPVISFLDRKCMKDYKIPGTNVIIEKDTAIVIPVYGLHRDEQHFPDPNKFDPDRFAVKSQEMCYLPFGEGPRACIGNRLGSITGKVALITILLNYEILKCKETPVPVEYEKKSFLVCVKSGLPLQFKPLVS*
>Cluster-43029.19160	predicted ORF protein
MTNILLFLIFIVTFIFFYAKHKYSYWKRKGVAYLTPIFPIGNEPLSLPKGLSFGLISKKYYDQFKPTGCRLGGVYFGFEPNLVIMDPKYMEDVLKTDFSHFIDRGTYYNKSCPLTVNIFTQPGNEWRATRAKFSNMFTNSKMKILFETFKACNEELEEYLAKCVLNDEYTDILNVMSCYNTDIIGSVVYGVECKSFKDAEDSAFRQIGNSVFRKHTLSDRLQMYLALYHQTLARFLGVTNVQKGVWEFFLNVLKDSIEYREKNNVRRMDFVQILIDSSKSQHISLEEMTAQTFLFFIAGYETASNASSYLLFELALHQDIQQQIREEIIHVLEKYDNNIRYETLKEMPLLDRAYWETLRKYPASGTILRQCVKDYTFRDSNLTIPKGMKVLCPLFSYHRDPDYFPDPVRWNPDRFLNPEAKHLGLLPFGDGPRNCIGMNFGTTQVKMGAISVLKNYKITADPNIKLPLEFDPDTFLLYSTQKLKLKLHKLDE*
