# Supplementary material for: Molecular Docking of Detoxification Enzymes from Oides leucomelaena with Volatiles of Star Anise
Source: Biology (Basel). 2025 Oct 14;14(10):1411. doi: 10.3390/biology14101411 (PMC12562175; doi:10.3390/biology14101411)
Supplement: Supplementary file 1 [file biology-14-01411-s001.zip › GST.txt]

>Cluster-6590.0	predicted ORF protein
MSLQPITIYNHARGPNPKKLNIILEELNVPYKLIDIENPKDAEFLKINPNGRLPAIVDPNNDNLTLWESGAIAEYLVETYDKDNKINATSPSDKWHLKQFLHFQMSGQGPYYGQGVWFFKFHSEDVPSAKKRYLEQIDRVWSVLNNLLKGKEYLLGSKLTYVDLCFVPWEFTAQNFLGEDLKAAGYDAQKRYPNYWAWYQRLLARPSVKKTYGL*
>Cluster-43029.102369	predicted ORF protein
MYGRAGYLYAILYVNQNISPPPFDDNYISQIIETILVIGRNISKAGRFKCPIMYEWHDTYYMGAAHGLAGILYLLLQARAYLTEDDLNNIVKPTIDYLLTQRYPSGNFPSSIGKEIDKHVQWCHGCPGFVHLLTTAYKIFHDTKYLHVALECGDVIWQRGLLKKGYGLCHGVSGNAYSFLELYQTTKEDKHLYRALKFAEWCIDYTREHEEHFPDRPKSLYEGIAGPMQLLLDIQKPMEAKFPGYTV*
>Cluster-43029.32800	predicted ORF protein
MRPILYHLPFSGPSRGAYLAAKAAGINIDIKILDVTKREQFSEEFIKINLQHTVPTLVDGDFVVWDSHAIAAYLATVYSKDENLYPKDPKRKALVDQRLYFDCGTLYPRIRAICYPVLFLNEDQIYDEHKGPLEEALGFLDVFLEGNEFVTGRHLTIADCSLAASVSSIVAVGWNISAYSNIVNWLARCALAIPDYEEANQKGADAYGKAVRTKLAPGQL*
>Cluster-43029.62318	predicted ORF protein
MAPTATLLSLENEVVRAYLFYSSILILKMMAMALLTGNQRFKHKAFANPEDTVLHKTKPRVDENVERVRRAHLNDLENIPLFFIGAFLYILTNPVALVAKALFFAYTAARIAHTFVYAVVPIPQPARGLCWFIGYSITGYMVVMSLIHFM*
>Cluster-43029.59213	predicted ORF protein
MYGEKVNFPIKRELLEFYAFWVGILLLKTFLMVVYVGLSRVYYRVPRNPEDGAPFSAKVSIHEGIERIRRAHQNDLEQIPFFIAICFLYLLTDPSVSSTKWIIRTYVLSRIIYTYLYTVQKTIWRIPFFEVGLFTNYYLCASVIYHFI*
>Cluster-32828.2	predicted ORF protein
MPISRVLPYLARSPAMADLSAFPITQRWPAAHPDRLQLYSVPTPNGVKVSILLEEIGLPYEPHFVNIMANETQDPAFLSLNPNGKIPTIIDPDGPGGQPIGLFESGAILLYLADKTGKLIPSDPAGRYQAIQWVMFQMGGVGPMFGQLGFFTKFAGGQWEDKRPRDRYLAETKRLLGVMDKALAGKDWFLGDYSIADISMLGWVNALVNFYGNGELVGFDDFANVKAWLARGLARPAVQKGLNSPPRR*
>Cluster-43029.23028	predicted ORF protein
MAPKLYGTQMSPAVRANILIIKALGIDVEMVNVNLEDLGSPDFLQMNPMHTIPTLKDGDFVVWDSHAISIYLIEKYHPETDLYPKDIQKRSTIHQRLFLDASIIFARHTDIIVSLLKEGAKMVSKDKADKVTEGYAFLETLLERTKYAAGDSLTLADLSLITSMTALNVLVPIASNRYPKITEWMTTLQQLPYFKDAMNAGHQQYVGLVKSKLA*
>Cluster-43029.61626	predicted ORF protein
METEGVVPLNSKIFDPSMTGQAVDIYFFTMSAPARSVLLLMRTLGIKHNLKTVNIFNGEQMKPEFLKLNPLHTVPTIVDNAFVLYDSNAILKYLSDQYGKDDSLFPRDSKKGAIVTQRLFYTTGTLFTLFRSTHVVYLQGDAVVEEDTTKFKESLEYLNNLLNNTKWIAGDNMTVADFALISILSTVEATGIYDLSQFSNLFKWMERIKNALMNYGYEEIMQAGADAFAHVVKGKLNNDANT*
>Cluster-43029.23045	predicted ORF protein
MTGKYKLTYFNVTGRGEPIRFLLSYGQLDFEDNRFENDEWPAIKPTTPYGQVPILEYNGKVVHQTTAICRYLAKQVKLVGNDDWEDLEIDIAVDIINEFREYIAAYHYEKDPIHKAPKEKKLREILPLYLKKLEARIKENNGYLACGKLTWADLYFVSMIEFFEYMLGRNFDLPNAYNILKLQKTVSALPNIKAWLDKRPETKY*
>Cluster-43029.63957	predicted ORF protein
MSSNGLYVSGWIHTPDTAWVTVETLIILFVYKIARLNNVYLTIISSTEKSTEPVVEISLVGLKYTLSYVVPKIAMYTAWPLIVTPNHITAGVCSVARSLIKLSELNEIKQLLGFRDACLFSCSATSIWTRFCEVDIVRTMKNVLEKKCYNDNTFYVPPDILRLEYHLSTPVKIHNIYKIARINNKNKNIKSGVSTTHLNINHTYSEGPFMTLSDVILYVCYEVFFQRCPLDVIRESIPLTINWFDKMESSSLSEFKFHIPKETVEVDCIVKPDFVKQSFYTTDPITHRPEKRIFTKQDDIEIALNQLEPVITEIKNEGLPFGEDIDFSWSDVPLEANPKSGALPKTRSDRKCQQLENLAKAVIKIADKKRLKIVDFCSGSGHLGILLATLLPQCEIILVENKERSLIRAKERIEKLQLSNVFTIQCNLDYFQGDFDLGVGLHACGVATDLVIQTCIAKRAHLIVCPCCYGGIHNCHNLNYPRSRRFENIGISIKSYLNLAHAADQTHDEENLKTKQGYLCMDAIDTDRRFYIENCGYKVHLGKLSPTSCTNKNNLLVGLVKECT*
>Cluster-43029.32180	predicted ORF protein
MTEQCKVLYHLYLHIYYFARTYKRTYTRLRLLILIKNIWNIKMAPTYKLRYFDFTGRAEPIRMIFKYGKLPFEDERIPKEDWPKIKPTTPLGQVPLLEFDGHVIPHSIPICRYLASVANLHGKDMNENLAIDVVVETLIDLQKMSMEGMFESDPAKKEQKVKKFKETYPVFLTYLEEKTNKNGGYIALNRITWADIIFICIYEGIRNMISNEDIFTSYPGLQQVKKNILAVPSLNDWIKNRPDIAPMGNMKFVYNLKEDL*
>Cluster-43029.35774	predicted ORF protein
MTPKLYGDVRSPCVRAVLLTAKALNVDLEYVHVNVLKNEHLSEQYLKLNPRHSIPTLDDDGFVVWDSHAIMMYLGEKYGKDNSIYPEDIRKRANINQILYFETGDIFAIHRFIASVLIHRKLDVVPEDAKETLEKGYAFIETFLSNTKFIAGDSMTIADFSIWTTTSNSNIFVPIDKQKYPKFTAWTQEMERLPYKNLNEEGYNEFCEMIVMLRKK*
>Cluster-43029.63606	predicted ORF protein
MAPSYKLHYFNVTGRAEPIRMILSYGGIPFEDIRYSKEEWPKIKPTTPLGQLPVLEIDDRKVTQSVPIARYLANIVGLGGKNYEECLEIDVVVEMIMDLLKGGYELHYEPDEERKKKLKEKLVDLMNVSLSALDKKAKENGGFLVLNRITMADIILLCTFEDLRNILQNKEILSDYPHLQQLIKHLLQLKNLKEYIQKRPAMPTITTDLKDDL*
>Cluster-43029.47726	predicted ORF protein
MVLKLYGDERSPCVRAVLLTAKAANIALEYISIDLMKKEQFSEEFLKINPRHTVPVLDDEGFIVCDSHVIMMYLMEKYCKNSPLYPNDLQKRTAINRMLFFHLGDLFAKHLFIADSFLRKRIKEVPDDLAEELKKGYEYLEGFLQTSNYIAGNDMTIADFSIWTTLSNSQYFVGIEQSTYPNIAMWIERMEALPYSDLNENGHVEVKKIIDLLRNN*
>Cluster-35635.0	predicted ORF protein
MAGLGPMLGQNHHFSHYAPEKIPYAIERYVKEGSRLYAVLNHQLENRDYITGDYSIADMACYPWIVGHEKQSLKLTDFPHLKKWYDQIAARPAVIRAYEKGREINTAPTVSEDAKKILFGQDASHVQTRTQ*
>Cluster-43029.3843	predicted ORF protein
MIQVYAFSTPNSVKVPIALEEMGLDYELLPINIRQGAQKAPDHVARNPNAKVPVLVDGDLTLTESAAILVYLAEKTGKLLPASGAARARVFEQLFFHASGLGPAFGNVGFFRKFAPEPIPLAIDRFGNEAQRIIGLLDDLLGRQRFVAGDDLSIADIAHFGWLWRRQFAEVSIDAAPNVQRYVAELEARPAFQRGIARTTALAEG*
>Cluster-8781.0	predicted ORF protein
MTIRLAGIAKHLFKMGATKTDITLYTVNTPNGIKASILLEELNLDYKVHAIKMSENEQKEKWYLDINPNGRIPAITDKWTDGKDIRVFESGAILQYLTERYDKDHKVSYPRDTPEYWEMTSWLMWQMGGLGPMQGQANHFKRYAPEPIQYGIDRYTNETRRLYRTMDDALKKNPHGVLVGDRVTIADISAWGWVASAKWAGVDIDEFPALKKWLFELLKRPGFEAGRHVPTPHNAFELAKLSEEELEEKAHGSRAWVQAGMKADAKK*
>Cluster-43029.14350	predicted ORF protein
MTAMKLIGSLTSPYVRKVRIVMAEKKLDYQLVLEDVWGSDAILKMNPLGKVPCLVMEGQDSITGAVFDSRVIVEYVDTLSPVGKLIPERGRERCEVRTWEALADGIMDAAILVRLERSWAQRPPEQRNQAWIERHLAKVNAALAAMSQGLGDKAWCSGNHFSLADIAVGCALGWLEFRFPEIAWRESYPNLSQHMNKLSQRQSFLDTLPTVPVPA*
>Cluster-43029.112647	predicted ORF protein
MTEFTLHGIPGSPYVRAVALTLEEKRVRWTLAAIPMGAHRAPDYLAVHPFQKIPTLDHGDFRLYETHAILRYLDRVCPGASLVPDDPRQAARVDQLISLTNDYVAHQVSAVLSYNRRIVPLLGGMPDEAAVASGIEPARRVLAELARLLGDRPFFAGETLSLGDLMVAPHLSFLPEYGEGRNLLAERPNLAAWLERMETRASMQATSWDALIAKTGVDTKRPIAAAA*
>Cluster-43029.74943	predicted ORF protein
MEQVPALHIDGSTLIESLNIMHYLEETRPHRPLMPNDCLKRAKVREICEVIASGIQPLQNLTVLIHVGEEKKDEWAKHWIKRGFKAVEKLLASSAGKYCVGDEITIADCCLIPQVFNARRFHVDLRPYPIILRIDRELEIHPAIRAAHPSNQPDCPPEAIK*
>Cluster-7955.0	predicted ORF protein
MSTEEAKVKLYWLEQSRSQRILWLLEELKVKYEVEIFHRNKQTFLAPPELEKVHPLGKSPVITITPAGADAKPIVLAESGWMTEYLCTHYPEGQRLVPKRWQEGKENTIGGETEAYMRYKYYLHYAEGTLMPYLVLSLVIGRLKGSDIPFFVRPITSIVANRIISLFIAPNIKKNLAMLNDQLSTSGGKYLCYDQLTAADILMSFPLLAAKGRFTEIVPGWEKTYPRVVEYIKTLESNPGYKKSIAKVEELDGKFQASL*
