# Supplementary material for: Molecular Docking of Detoxification Enzymes from Oides leucomelaena with Volatiles of Star Anise
Source: Biology (Basel). 2025 Oct 14;14(10):1411. doi: 10.3390/biology14101411 (PMC12562175; doi:10.3390/biology14101411)
Supplement: Supplementary file 1 [file biology-14-01411-s001.zip › Supplementary table S1.xlsx]

## Sheet: Sheet1
	CAS
γ-Gurjunene	22567-17-5
β-Caryophyllene	87-44-5
β-Elemene	515-13-9
γ-Elemene	29873-99-2
Anisene	569-57-3
Anethole	4180-23-8
Foeniculin	78259-41-3
β-Sesquiphellandrene	20307-83-9
a-Farnesene	502-61-4
Estragole	140-67-0
