# Supplementary material for: Molecular Docking of Detoxification Enzymes from Oides leucomelaena with Volatiles of Star Anise
Source: Biology (Basel). 2025 Oct 14;14(10):1411. doi: 10.3390/biology14101411 (PMC12562175; doi:10.3390/biology14101411)
Supplement: Supplementary file 1 [file biology-14-01411-s001.zip › Supplementary table S2.xlsx]

## Sheet: GST
ID	Name	ORF(aa）	Description	Scientific Name	Max Score	Total Score	Query Cover	E value	Per. Ident	Acc. Len	Accession
Cluster-6590.0	OleuGST1	214	glutathione S-transferase GSTUre2p2 [Beauveria bassiana]	Beauveria bassiana	441	441	1	4e-156	1	214	WKQ63391.1
Cluster-43029.102369	OleuGST2	247	glutathione S-transferase LANCL1 isoform X1 [Diabrotica virgifera virgifera]	Diabrotica virgifera virgifera	468	468	1	2e-163	0.8745	388	XP_028132678.1
Cluster-43029.32800	OleuGST3	220	glutathione S-transferase 1-like [Diabrotica undecimpunctata]	Diabrotica undecimpunctata	403	403	1	8e-141	0.8409	220	XP_072388086.1
Cluster-43029.62318	OleuGST4	150	microsomal glutathione S-transferase 1-like [Diorhabda sublineata]	Diorhabda sublineata	232	232	0.97	2e-75	0.7329	148	XP_056631911.1
Cluster-43029.59213	OleuGST5	149	microsomal glutathione S-transferase 1-like [Diorhabda sublineata]	Diorhabda sublineata	218	218	0.99	1e-69	0.7007	148	XP_056637269.1
Cluster-32828.2	OleuGST6	248	glutathione S-transferase family protein [Sphingomonas sp. GlSt437]	Sphingomonas sp. GlSt437	472	472	0.94	2e-167	1	233	WP_416644033.1
Cluster-43029.23028	OleuGST7	215	glutathione S-transferase 1-like [Diabrotica undecimpunctata]	Diabrotica undecimpunctata	325	325	1	4e-110	0.6866	216	XP_072382585.1
Cluster-43029.61626	OleuGST8	243	glutathione S-transferase 1-like [Diabrotica undecimpunctata]	Diabrotica undecimpunctata	345	345	0.98	2e-117	0.6681	237	XP_072397404.1
Cluster-43029.23045	OleuGST9	204	glutathione S-transferase-like isoform X2 [Diabrotica virgifera virgifera]	Diabrotica virgifera virgifera	276	276	1	4e-91	0.6425	206	XP_050501693.1
Cluster-43029.63957	OleuGST10	564	glutathione S-transferase C-terminal domain-containing protein homolog [Diabrotica virgifera virgifera]	Diabrotica virgifera virgifera	791	791	1	0	0.6423	564	XP_028132285.1
Cluster-43029.32180	OleuGST11	260	glutathione S-transferase-like [Diabrotica undecimpunctata]	Diabrotica undecimpunctata	294	294	0.84	5e-97	0.6301	218	XP_072391075.1
Cluster-43029.35774	OleuGST12	216	glutathione S-transferase 1-like [Diabrotica virgifera virgifera]	Diabrotica virgifera virgifera	299	299	1	9e-100	0.6065	220	XP_050515292.1
Cluster-43029.63606	OleuGST13	213	glutathione S-transferase-like isoform X2 [Diabrotica virgifera virgifera]	Diabrotica virgifera virgifera	280	280	1	4e-92	0.5915	216	XP_050509811.1
Cluster-43029.47726	OleuGST14	216	glutathione S-transferase 1-like [Diabrotica virgifera virgifera]	Diabrotica virgifera virgifera	252	252	0.99	5e-81	0.5467	220	XP_050515292.1
Cluster-35635.0	OleuGST15	131	glutathione binding-like protein [Rhodospirillales bacterium]	Rhodospirillales bacterium	207	207	0.97	1e-65	0.748	153	MCW8971543.1
Cluster-43029.3843	OleuGST16	207	glutathione S-transferase family protein [Sphingomonas sp. GlSt437]	Sphingomonas sp. GlSt437	412	412	1	1e-144	1	205	WP_416642270.1
Cluster-8781.0	OleuGST17	268	glutathione S-transferase [Beauveria bassiana ARSEF 2860]	Beauveria bassiana ARSEF 2860	559	559	1	0	1	558	XP_008601073.1
Cluster-43029.14350	OleuGST18	216	MAG: glutathione S-transferase [Burkholderiales bacterium]	Burkholderiales bacterium	436	436	0.98	6e-154	0.9953	212	RTL18699.1
Cluster-43029.112647	OleuGST19	228	glutathione S-transferase family protein [Xanthobacteraceae bacterium]	Xanthobacteraceae bacterium	406	406	1	1e-141	0.8811	227	MBX9828514.1
Cluster-43029.74943	OleuGST20	161	putative glutathione S-transferase zeta class member 1 [Leptinotarsa decemlineata]	Leptinotarsa decemlineata	313	313	1	4e-106	0.9068	218	APX61057.1
Cluster-7955.0	OleuGST21	260	glutathione S-transferase GSTGTT11 [Beauveria bassiana]	Beauveria bassiana	531	531	1	0	1	259	WKQ63399.1
