# Supplementary material for: Molecular Docking of Detoxification Enzymes from Oides leucomelaena with Volatiles of Star Anise
Source: Biology (Basel). 2025 Oct 14;14(10):1411. doi: 10.3390/biology14101411 (PMC12562175; doi:10.3390/biology14101411)
Supplement: Supplementary file 1 [file biology-14-01411-s001.zip › Supplementary table S3.xlsx]

## Sheet: CarE
ID	Name	ORF(aa）	Description	Scientific Name	Max Score	Total Score	Query Cover	E value	Per. Ident	Acc. Len	Accession
Cluster-43029.63470	OleuCarE1	531	carboxylesterase type B [Phyllotreta striolata]	Phyllotreta striolata	663	663	1	0	0.5913	533	UNY86275.1
Cluster-43029.22734	OleuCarE2	561	venom carboxylesterase-6 isoform X1 [Diabrotica virgifera virgifera]	Diabrotica virgifera virgifera	833	833	0.97	0	0.7148	559	XP_028149429.2
Cluster-43029.35555	OleuCarE3	571	carboxylesterase [Pharsalia antennata]	Pharsalia antennata	687	687	0.99	0	0.5512	566	WCC58174.1
Cluster-43029.15819	OleuCarE4	586	venom carboxylesterase-6-like [Diorhabda sublineata]	Diorhabda sublineata	843	843	0.96	0	0.6996	564	XP_056634418.1
Cluster-43029.73394	OleuCarE5	385	venom carboxylesterase-6-like [Diabrotica virgifera virgifera]	Diabrotica virgifera virgifera	489	489	1	9e-167	0.612	557	XP_050513302.1
Cluster-43029.72688	OleuCarE6	322	carboxylesterase COEC1 [Dendroctonus valens]	Dendroctonus valens	301	301	0.99	2e-94	0.4863	530	UUB32810.1
Cluster-43029.90804	OleuCarE7	904	liver carboxylesterase 1 [Diabrotica undecimpunctata]	Diabrotica undecimpunctata	1102	1102	0.89	0	0.6622	823	XP_072378373.1
Cluster-43029.92287	OleuCarE8	552	venom carboxylesterase-6-like [Leptinotarsa decemlineata]	Leptinotarsa decemlineata	740	740	0.99	0	0.6332	555	XP_023026553.1
Cluster-43029.80040	OleuCarE9	647	carboxylesterase [Pharsalia antennata]	Pharsalia antennata	1055	1055	1	0	0.8003	854	WCC58150.1
Cluster-43029.70437	OleuCarE10	531	carboxylesterase [Pharsalia antennata]	Pharsalia antennata	514	514	0.99	1e-174	0.4822	534	WCC58149.1
Cluster-43029.89562	OleuCarE11	524	carboxylesterase [Pharsalia antennata]	Pharsalia antennata	479	479	0.99	5e-161	0.4763	534	WCC58149.1
Cluster-43029.4051	OleuCarE12	568	carboxylesterase, partial [Pharsalia antennata]	Pharsalia antennata	389	389	0.92	9e-125	0.3923	550	WCC58179.1
Cluster-43029.66278	OleuCarE13	557	venom carboxylesterase-6-like [Diabrotica virgifera virgifera]	Diabrotica virgifera virgifera	735	735	1	0	0.6126	557	XP_050510958.1
Cluster-43029.15534	OleuCarE14	562	venom carboxylesterase-6-like [Leptinotarsa decemlineata]	Leptinotarsa decemlineata	705	705	1	0	0.6068	511	XP_023023448.1
Cluster-43029.3582	OleuCarE15	423	venom carboxylesterase-6-like [Leptinotarsa decemlineata]	Leptinotarsa decemlineata	500	500	0.98	7e-171	0.587	538	XP_023018364.1
Cluster-43029.16076	OleuCarE16	544	venom carboxylesterase-6-like [Diorhabda sublineata]	Diorhabda sublineata	701	701	1	0	0.625	543	XP_056632617.1
Cluster-43029.65747	OleuCarE17	533	carboxylesterase [Pharsalia antennata]	Pharsalia antennata	528	528	0.99	3e-180	0.4981	534	WCC58149.1
Cluster-43029.90126	OleuCarE18	536	carboxylesterase [Pharsalia antennata]	Pharsalia antennata	518	518	0.99	3e-176	0.4963	534	WCC58149.1
Cluster-43029.19348	OleuCarE19	541	venom carboxylesterase-6-like [Leptinotarsa decemlineata]	Leptinotarsa decemlineata	659	659	0.97	0	0.5943	545	XP_023018363.1
Cluster-43029.92941	OleuCarE20	447	venom carboxylesterase-6-like [Leptinotarsa decemlineata]	Leptinotarsa decemlineata	530	530	0.93	0	0.622	535	XP_023016365.1
Cluster-43029.15741	OleuCarE21	540	venom carboxylesterase-6-like [Leptinotarsa decemlineata]	Leptinotarsa decemlineata	511	511	0.99	2e-173	0.4908	527	XP_023028133.1
Cluster-43029.35514	OleuCarE22	361	venom carboxylesterase-6 isoform X1 [Diabrotica virgifera virgifera]	Diabrotica virgifera virgifera	172	172	0.36	1e-43	0.5802	642	XP_050499779.1
Cluster-43029.14580	OleuCarE23	699	carboxylesterase COEJ1 [Dendroctonus valens]	Dendroctonus valens	1039	1039	0.84	0	0.7967	661	UUB32822.1
Cluster-43029.83288	OleuCarE24	567	venom carboxylesterase-6-like [Diabrotica undecimpunctata]	Diabrotica undecimpunctata	930	930	1	0	0.7721	565	XP_072375762.1
Cluster-43029.62018	OleuCarE25	389	carboxylesterase [Pharsalia antennata]	Pharsalia antennata	358	358	0.98	7e-116	0.4948	534	WCC58149.1
Cluster-43029.89902	OleuCarE26	565	carboxylesterase, partial [Pharsalia antennata]	Pharsalia antennata	521	521	0.95	1e-176	0.4918	546	WCC58206.1
Cluster-43029.24882	OleuCarE27	267	carboxylesterase, partial [Pharsalia antennata]	Pharsalia antennata	275	275	0.98	1e-86	0.4753	417	WCC58210.1
Cluster-43029.20891	OleuCarE28	612	carboxylesterase 5A [Anoplophora glabripennis]	Anoplophora glabripennis	741	741	0.96	0	0.5983	596	XP_018566534.1
Cluster-43029.21041	OleuCarE29	556	venom carboxylesterase-6 isoform X1 [Diabrotica virgifera virgifera]	Diabrotica virgifera virgifera	614	614	0.99	0	0.5378	559	XP_028149429.2
Cluster-43029.92017	OleuCarE30	478	venom carboxylesterase-6-like [Leptinotarsa decemlineata]	Leptinotarsa decemlineata	568	568	0.94	0	0.6111	535	XP_023016365.1
Cluster-43029.19265	OleuCarE31	580	venom carboxylesterase-6-like isoform X2 [Leptinotarsa decemlineata]	Leptinotarsa decemlineata	390	390	0.94	9e-125	0.3946	565	XP_023012262.1
Cluster-43029.68275	OleuCarE32	560	venom carboxylesterase-6-like [Diabrotica undecimpunctata]	Diabrotica undecimpunctata	592	592	1	0	0.5224	560	XP_072396167.1
Cluster-43029.87532	OleuCarE33	576	carboxylesterase [Pharsalia antennata]	Pharsalia antennata	758	758	0.98	0	0.6241	740	WCC58143.1
Cluster-43029.99862	OleuCarE34	545	carboxylesterase [Pharsalia antennata]	Pharsalia antennata	461	461	0.99	5e-153	0.4359	564	WCC58193.1
Cluster-43029.35218	OleuCarE35	575	carboxylesterase, partial [Pharsalia antennata]	Pharsalia antennata	417	417	0.92	1e-135	0.4103	550	WCC58179.1
Cluster-43029.22421	OleuCarE36	328	venom carboxylesterase-6-like [Leptinotarsa decemlineata]	Leptinotarsa decemlineata	313	313	0.98	3e-99	0.4984	527	XP_023028133.1
Cluster-43029.81577	OleuCarE37	411	carboxylesterase [Pharsalia antennata]	Pharsalia antennata	303	303	0.99	1e-93	0.4119	567	WCC58205.1
Cluster-43029.28897	OleuCarE38	1266	carboxylesterase [Pharsalia antennata]	Pharsalia antennata	1369	1369	1	0	0.5585	1292	WCC58147.1
Cluster-43029.28778	OleuCarE39	549	venom carboxylesterase-6-like [Leptinotarsa decemlineata]	Leptinotarsa decemlineata	495	495	0.98	5e-167	0.4908	527	XP_023028133.1
Cluster-43029.42846	OleuCarE40	573	carboxylesterase 5A-like [Leptinotarsa decemlineata]	Leptinotarsa decemlineata	479	479	0.84	7e-161	0.501	483	XP_023024429.1
Cluster-43029.35142	OleuCarE41	555	carboxylesterase [Pharsalia antennata]	Pharsalia antennata	407	407	0.99	9e-132	0.4039	563	WCC58172.1
Cluster-43029.40215	OleuCarE42	505	venom carboxylesterase-6-like isoform X2 [Leptinotarsa decemlineata]	Leptinotarsa decemlineata	404	404	0.65	1e-131	0.5848	565	XP_023012262.1
Cluster-43029.57832	OleuCarE43	186	carboxylesterase [Anoplophora glabripennis]	Anoplophora glabripennis	160	160	0.86	2e-44	0.4663	304	QYA71949.1
Cluster-43029.86454	OleuCarE44	556	venom carboxylesterase-6-like isoform X2 [Leptinotarsa decemlineata]	Leptinotarsa decemlineata	536	536	0.99	0	0.4813	565	XP_023012262.1
