# Supplementary material for: Molecular Docking of Detoxification Enzymes from Oides leucomelaena with Volatiles of Star Anise
Source: Biology (Basel). 2025 Oct 14;14(10):1411. doi: 10.3390/biology14101411 (PMC12562175; doi:10.3390/biology14101411)
Supplement: Supplementary file 1 [file biology-14-01411-s001.zip › Supplementary table S4.xlsx]

## Sheet: Sheet1
	Seq Identity	GMQE	Coverage
Cluster-43029.62747	31.87	0.65	0.91
Cluster-43029.63569	55.51	0.87	1
Cluster-43029.62226	31.13	0.62	0.89
Cluster-43029.74864	31.68	0.68	0.92
Cluster-43029.65165	30.05	0.53	0.89
Cluster-43029.59974	34.16	0.55	0.85
Cluster-43029.66374	32.52	0.63	0.95
